# Supplementary material for: 5,5′-Dimeth­oxy-2,2′-[4,5-dimethyl-o-phenyl­enebis(nitrilo­methyl­idyne)]diphenol
Source: Acta Crystallogr Sect E Struct Rep Online. 2010 Mar 3;66(Pt 4):o728. doi: 10.1107/S1600536810007282 (PMC2983852; doi:10.1107/S1600536810007282)
Supplement: Supplementary file 1 [file e-66-0o728-sup1.cif]

##############################################################################
###                                                                        ###
###        Electronic paper (Acta Crystallographica Section E)             ###
###                                                                        ###
##############################################################################
#                                                                            #
# This CIF contains the data in a paper accepted for publication in Acta     #
# Crystallographica Section E. It conforms to the requirements of Notes      #
# for Authors for Section E, and has been peer reviewed under the auspices   #
# of the IUCr Commission on Journals.                                        #
#                                                                            #
# Full details of the Crystallographic Information File format               #
# are given in the paper "The Crystallographic Information File (CIF):       #
# a New Standard Archive File for Crystallography" by S. R. Hall, F. H.      #
# Allen and I. D. Brown [Acta Cryst. (1991), A47, 655-685].                  #
#                                                                            #
# The current version of the core CIF dictionary is obtainable from          #
# ftp://ftp.iucr.org/pub/cif_core.dic. The current version number is 2.4.    #
#                                                                            #
# Software is freely available for graphical display of the structure(s) in  #
# this CIF.  For information consult the CIF home page http://www.iucr.org/  #
# cif/home.html                                                              #
#                                                                            #
# This file may be used for bona fide research purposes within the           #
# scientific community so long as proper attribution is given to the journal # 
# article from which it was obtained.                                        #
#                                                                            #
##############################################################################
                                             
data_global
_audit_creation_method     'form.cif (version 2.0)'
_journal_data_validation_number     ?
_journal_date_recd_electronic     2010-02-20
_journal_date_accepted     2010-02-25
_journal_name_full     'Acta Crystallographica, Section E'
_journal_year     2010
_journal_volume     66
_journal_issue      4
_journal_page_first     o728
_journal_page_last     o728
_journal_paper_category     QO
_journal_coeditor_code     NC2177
_publ_contact_author_name     'Dr. Ullah Khan, Islam'
_publ_contact_author_address
;
      Materials Chemistry Laboratory,
      Department of Chemistry,
      GC University,
      Lahore 54000,
      Pakistan
;
_publ_contact_author_email     'iuklodhi@yahoo.com'
_publ_contact_author_fax     '?'
_publ_contact_author_phone     '?'
_publ_section_title
;\
5,5'-Dimethoxy-2,2'-[4,5-dimethyl-<i>o</i>-phenylenebis(nitrilomethylidyne)]\
diphenol
;
loop_
    _publ_author_name
    _publ_author_footnote
    _publ_author_address
    'Kargar, Hadi' ?
;
      Department of Chemistry,
      School of Science,
      Payame Noor University (PNU),
      Ardakan, Yazd,
      Iran
;
    'Kia, Reza'
;
     Thomson Reuters Researcher ID: A-5471-2009.
     Additional corresponding author, e-mail: zsrkk@yahoo.com.
;
;
      Department of Chemistry,
      Science and Research Branch,
      Islamic Azad University,
      Tehran,
      Iran
;
    'Khan, Islam Ullah' ?
;
      Materials Chemistry Laboratory,
      Department of Chemistry,
      GC University,
      Lahore 54000,
      Pakistan
;
    'Sahraei, Atefeh' ?
;
      Department of Chemistry,
      School of Science,
      Payame Noor University (PNU),
      Ardakan, Yazd,
      Iran
;
    'Aberoomand Azar, Parviz' ?
;
      Department of Chemistry,
      Science and Research Branch,
      Islamic Azad University,
      Tehran,
      Iran
;
data_I
_audit_creation_method     SHELXL-97
_chemical_name_systematic
;
5,5'-Dimethoxy-2,2'-[4,5-dimethyl-<i>o</i>-
phenylenebis(nitrilomethylidyne)]diphenol
;
_chemical_name_common
;
;
_chemical_formula_moiety     'C24 H24 N2 O4'
_chemical_formula_sum     'C24 H24 N2 O4'
_chemical_formula_iupac     'C24 H24 N2 O4'
_chemical_formula_weight     404.45
_chemical_melting_point     ?
_symmetry_cell_setting     'monoclinic'
_symmetry_space_group_name_H-M     'P 21/n'
_symmetry_space_group_name_Hall     '-P 2yn'
loop_
    _symmetry_equiv_pos_as_xyz
    'x, y, z'
    '-x+1/2, y+1/2, -z+1/2'
    '-x, -y, -z'
    'x-1/2, -y-1/2, z-1/2'
_cell_length_a     6.6720(3)
_cell_length_b     14.3192(6)
_cell_length_c     21.7396(9)
_cell_angle_alpha     90.00
_cell_angle_beta     95.177(2)
_cell_angle_gamma     90.00
_cell_volume     2068.48(15)
_cell_formula_units_Z     4
_cell_measurement_reflns_used     5431
_cell_measurement_theta_min     2.36
_cell_measurement_theta_max     26.37
_cell_measurement_temperature     296(2)
_exptl_crystal_description     'block'
_exptl_crystal_colour     'yellow'
_exptl_crystal_size_max     0.42
_exptl_crystal_size_mid     0.32
_exptl_crystal_size_min     0.18
_exptl_crystal_density_diffrn     1.299
_exptl_crystal_density_meas     ?
_exptl_crystal_density_method     'not measured'
_exptl_crystal_F_000     856
_exptl_absorpt_coefficient_mu     0.089
_exptl_absorpt_correction_type     'multi-scan'
_exptl_absorpt_process_details     '(<i>SADABS</i>; Bruker, 2005)'
_exptl_absorpt_correction_T_min     0.9636
_exptl_absorpt_correction_T_max     0.9842
_exptl_special_details
;
 ?
;
_diffrn_ambient_temperature     296(2)
_diffrn_radiation_type     MoK\a
_diffrn_radiation_wavelength     0.71073
_diffrn_radiation_source     'fine-focus sealed tube'
_diffrn_radiation_monochromator     graphite
_diffrn_measurement_device_type
;
Bruker SMART APEXII CCD area-detector diffractometer
;
_diffrn_measurement_method     '\f and \w scans'
_diffrn_detector_area_resol_mean     ?
_diffrn_reflns_number     23605
_diffrn_reflns_av_R_equivalents     0.0342
_diffrn_reflns_av_sigmaI/netI     0.0349
_diffrn_reflns_theta_min     1.71
_diffrn_reflns_theta_max     28.33
_diffrn_reflns_theta_full     28.33
_diffrn_measured_fraction_theta_max     0.996
_diffrn_measured_fraction_theta_full     0.996
_diffrn_reflns_limit_h_min     -8
_diffrn_reflns_limit_h_max     6
_diffrn_reflns_limit_k_min     -19
_diffrn_reflns_limit_k_max     13
_diffrn_reflns_limit_l_min     -28
_diffrn_reflns_limit_l_max     28
_diffrn_standards_number     0
_diffrn_standards_interval_count     .
_diffrn_standards_interval_time     .
_diffrn_standards_decay_%     ?
_refine_special_details
;
 Refinement of F^2^ against ALL reflections.  The weighted R-factor wR and
 goodness of fit S are based on F^2^, conventional R-factors R are based
 on F, with F set to zero for negative F^2^. The threshold expression of
 F^2^ > 2sigma(F^2^) is used only for calculating R-factors(gt) etc. and is
 not relevant to the choice of reflections for refinement.  R-factors based
 on F^2^ are statistically about twice as large as those based on F, and R-
 factors based on ALL data will be even larger.
;
_reflns_number_total     5123
_reflns_number_gt     3112
_reflns_threshold_expression     I>2\s(I)
_refine_ls_structure_factor_coef     Fsqd
_refine_ls_matrix_type     full
_refine_ls_R_factor_all     0.0895
_refine_ls_R_factor_gt     0.0461
_refine_ls_wR_factor_gt     0.1055
_refine_ls_wR_factor_ref     0.1253
_refine_ls_goodness_of_fit_ref     1.012
_refine_ls_restrained_S_all     1.012
_refine_ls_number_reflns     5123
_refine_ls_number_parameters     274
_refine_ls_number_restraints     0
_refine_ls_hydrogen_treatment     constr
_refine_ls_weighting_scheme     calc
_refine_ls_weighting_details
         'calc w=1/[\s^2^(Fo^2^)+(0.0473P)^2^+0.4824P] where P=(Fo^2^+2Fc^2^)/3'
_atom_sites_solution_hydrogens     geom
_atom_sites_solution_primary     direct
_atom_sites_solution_secondary     difmap
_refine_ls_shift/su_max     0.001
_refine_ls_shift/su_mean     0.000
_refine_diff_density_max     0.153
_refine_diff_density_min     -0.156
_refine_ls_extinction_method     none
_refine_ls_extinction_coef     ?
loop_
    _atom_type_symbol
    _atom_type_description
    _atom_type_scat_dispersion_real
    _atom_type_scat_dispersion_imag
    _atom_type_scat_source
    'C' 'C' 0.0033 0.0016
                         'International Tables Vol C Tables 4.2.6.8 and 6.1.1.4'
    'H' 'H' 0.0000 0.0000
                         'International Tables Vol C Tables 4.2.6.8 and 6.1.1.4'
    'N' 'N' 0.0061 0.0033
                         'International Tables Vol C Tables 4.2.6.8 and 6.1.1.4'
    'O' 'O' 0.0106 0.0060
                         'International Tables Vol C Tables 4.2.6.8 and 6.1.1.4'
_computing_data_collection     'APEX2 (Bruker, 2005)'
_computing_cell_refinement     'SAINT (Bruker, 2005)'
_computing_data_reduction     'SAINT (Bruker, 2005)'
_computing_structure_solution     'SHELXS97 (Sheldrick, 2008)'
_computing_structure_refinement     'SHELXL97 (Sheldrick, 2008)'
_computing_molecular_graphics     'SHELXTL (Sheldrick, 2008)'
_computing_publication_material
;
SHELXTL (Sheldrick, 2008) and PLATON (Spek, 2009)
;
loop_
    _atom_site_type_symbol
    _atom_site_label
    _atom_site_fract_x
    _atom_site_fract_y
    _atom_site_fract_z
    _atom_site_U_iso_or_equiv
    _atom_site_adp_type
    _atom_site_calc_flag
    _atom_site_refinement_flags
    _atom_site_occupancy
    _atom_site_disorder_assembly
    _atom_site_disorder_group
    O O1 0.80563(17) 1.05843(9) 0.32895(6) 0.0605(4) Uani d . 1 . .
    H H1 0.8156 1.0315 0.2894 0.091 Uiso d R 1 . .
    O O2 0.61776(18) 0.82964(9) 0.31447(5) 0.0601(4) Uani d . 1 . .
    H H2 0.6865 0.8448 0.2791 0.090 Uiso d R 1 . .
    O O3 1.2169(2) 1.11971(10) 0.51656(6) 0.0720(4) Uani d . 1 . .
    O O4 0.03885(19) 0.66990(9) 0.35951(6) 0.0634(4) Uani d . 1 . .
    N N1 0.9786(2) 0.97538(9) 0.24052(6) 0.0424(3) Uani d . 1 . .
    N N2 0.6943(2) 0.84762(9) 0.20089(6) 0.0437(3) Uani d . 1 . .
    C C1 0.9858(2) 1.05519(11) 0.36245(7) 0.0423(4) Uani d . 1 . .
    C C2 1.0013(3) 1.09115(12) 0.42227(8) 0.0500(4) Uani d . 1 . .
    H H2A 0.8890 1.1163 0.4386 0.060 Uiso calc R 1 . .
    C C3 1.1851(3) 1.08903(12) 0.45710(8) 0.0517(4) Uani d . 1 . .
    C C4 1.3543(3) 1.05316(14) 0.43257(8) 0.0579(5) Uani d . 1 . .
    H H4A 1.4783 1.0535 0.4558 0.070 Uiso calc R 1 . .
    C C5 1.3372(3) 1.01751(13) 0.37431(8) 0.0516(4) Uani d . 1 . .
    H H5A 1.4507 0.9926 0.3585 0.062 Uiso calc R 1 . .
    C C6 1.1544(2) 1.01719(11) 0.33750(7) 0.0406(4) Uani d . 1 . .
    C C7 1.1429(2) 0.98008(11) 0.27563(7) 0.0423(4) Uani d . 1 . .
    H H7A 1.2605 0.9585 0.2605 0.051 Uiso calc R 1 . .
    C C8 0.9810(2) 0.93897(11) 0.18012(7) 0.0405(4) Uani d . 1 . .
    C C9 1.1249(2) 0.96510(12) 0.14096(7) 0.0469(4) Uani d . 1 . .
    H H9A 1.2213 1.0091 0.1546 0.056 Uiso calc R 1 . .
    C C10 1.1297(3) 0.92783(13) 0.08221(7) 0.0500(4) Uani d . 1 . .
    C C11 0.9840(3) 0.86310(13) 0.06121(8) 0.0513(4) Uani d . 1 . .
    C C12 0.8381(3) 0.83831(12) 0.09976(8) 0.0499(4) Uani d . 1 . .
    H H12A 0.7403 0.7952 0.0856 0.060 Uiso calc R 1 . .
    C C13 0.8323(2) 0.87538(11) 0.15879(7) 0.0411(4) Uani d . 1 . .
    C C14 0.5294(2) 0.80505(11) 0.18428(7) 0.0437(4) Uani d . 1 . .
    H H14A 0.4933 0.7952 0.1425 0.052 Uiso calc R 1 . .
    C C15 0.3988(2) 0.77214(11) 0.22869(7) 0.0396(4) Uani d . 1 . .
    C C16 0.2190(2) 0.72666(12) 0.20999(8) 0.0468(4) Uani d . 1 . .
    H H16A 0.1827 0.7193 0.1680 0.056 Uiso calc R 1 . .
    C C17 0.0929(3) 0.69218(12) 0.25145(8) 0.0498(4) Uani d . 1 . .
    H H17A -0.0263 0.6620 0.2377 0.060 Uiso calc R 1 . .
    C C18 0.1477(3) 0.70345(11) 0.31392(8) 0.0468(4) Uani d . 1 . .
    C C19 0.3228(3) 0.75016(12) 0.33444(8) 0.0491(4) Uani d . 1 . .
    H H19A 0.3560 0.7585 0.3766 0.059 Uiso calc R 1 . .
    C C20 0.4481(2) 0.78427(11) 0.29270(7) 0.0430(4) Uani d . 1 . .
    C C21 1.0541(4) 1.15847(16) 0.54511(10) 0.0783(7) Uani d . 1 . .
    H H21A 1.0992 1.1773 0.5864 0.117 Uiso calc R 1 . .
    H H21B 0.9495 1.1127 0.5463 0.117 Uiso calc R 1 . .
    H H21C 1.0031 1.2118 0.5220 0.117 Uiso calc R 1 . .
    C C22 -0.1404(3) 0.61818(16) 0.34162(11) 0.0744(6) Uani d . 1 . .
    H H22A -0.2026 0.5996 0.3778 0.112 Uiso calc R 1 . .
    H H22B -0.1069 0.5637 0.3189 0.112 Uiso calc R 1 . .
    H H22C -0.2319 0.6565 0.3161 0.112 Uiso calc R 1 . .
    C C23 1.2948(3) 0.95713(16) 0.04274(9) 0.0708(6) Uani d . 1 . .
    H H23A 1.2358 0.9807 0.0039 0.106 Uiso calc R 1 . .
    H H23B 1.3781 0.9042 0.0356 0.106 Uiso calc R 1 . .
    H H23C 1.3753 1.0050 0.0637 0.106 Uiso calc R 1 . .
    C C24 0.9800(3) 0.81878(17) -0.00213(9) 0.0763(6) Uani d . 1 . .
    H H24A 0.8676 0.7769 -0.0081 0.114 Uiso calc R 1 . .
    H H24B 1.1026 0.7847 -0.0053 0.114 Uiso calc R 1 . .
    H H24C 0.9673 0.8666 -0.0332 0.114 Uiso calc R 1 . .
loop_
    _atom_site_aniso_label
    _atom_site_aniso_U_11
    _atom_site_aniso_U_22
    _atom_site_aniso_U_33
    _atom_site_aniso_U_12
    _atom_site_aniso_U_13
    _atom_site_aniso_U_23
    O1 0.0412(7) 0.0832(9) 0.0572(8) 0.0083(6) 0.0045(6) -0.0120(6)
    O2 0.0573(8) 0.0784(9) 0.0436(7) -0.0228(7) -0.0005(6) -0.0057(6)
    O3 0.0826(10) 0.0852(10) 0.0475(7) -0.0034(8) 0.0031(7) -0.0143(7)
    O4 0.0621(8) 0.0663(8) 0.0646(8) -0.0111(7) 0.0203(7) 0.0011(6)
    N1 0.0423(8) 0.0461(8) 0.0390(7) -0.0018(6) 0.0049(6) -0.0045(6)
    N2 0.0458(8) 0.0452(8) 0.0405(7) -0.0030(6) 0.0063(6) -0.0035(6)
    C1 0.0393(9) 0.0436(9) 0.0439(9) -0.0004(7) 0.0037(7) 0.0004(7)
    C2 0.0556(11) 0.0462(9) 0.0501(10) 0.0032(8) 0.0155(8) -0.0041(8)
    C3 0.0633(12) 0.0514(10) 0.0398(9) -0.0063(9) 0.0019(8) -0.0017(8)
    C4 0.0498(11) 0.0734(13) 0.0491(10) -0.0007(9) -0.0045(8) 0.0008(9)
    C5 0.0442(10) 0.0628(11) 0.0480(10) 0.0038(8) 0.0046(8) 0.0017(8)
    C6 0.0402(9) 0.0414(8) 0.0402(8) -0.0005(7) 0.0049(7) 0.0012(7)
    C7 0.0444(10) 0.0406(8) 0.0430(9) 0.0029(7) 0.0099(7) 0.0004(7)
    C8 0.0436(9) 0.0404(8) 0.0377(8) 0.0042(7) 0.0053(7) -0.0011(7)
    C9 0.0463(10) 0.0485(10) 0.0463(9) -0.0020(8) 0.0059(7) 0.0018(7)
    C10 0.0526(11) 0.0570(11) 0.0417(9) 0.0081(8) 0.0122(8) 0.0058(8)
    C11 0.0570(11) 0.0579(11) 0.0398(9) 0.0073(9) 0.0076(8) -0.0031(8)
    C12 0.0525(11) 0.0515(10) 0.0456(10) -0.0012(8) 0.0044(8) -0.0080(8)
    C13 0.0436(9) 0.0419(8) 0.0381(8) 0.0035(7) 0.0055(7) -0.0005(7)
    C14 0.0485(10) 0.0447(9) 0.0374(8) 0.0026(8) 0.0016(7) -0.0030(7)
    C15 0.0411(9) 0.0371(8) 0.0402(8) 0.0034(7) 0.0003(7) -0.0027(6)
    C16 0.0473(10) 0.0490(9) 0.0431(9) 0.0009(8) -0.0026(8) -0.0052(7)
    C17 0.0414(10) 0.0482(10) 0.0590(11) -0.0040(8) 0.0007(8) -0.0057(8)
    C18 0.0480(10) 0.0397(9) 0.0541(10) 0.0028(7) 0.0120(8) 0.0009(7)
    C19 0.0559(11) 0.0537(10) 0.0375(9) -0.0031(8) 0.0017(8) -0.0001(7)
    C20 0.0429(9) 0.0421(9) 0.0432(9) -0.0017(7) -0.0009(7) -0.0033(7)
    C21 0.1081(18) 0.0731(14) 0.0560(12) 0.0039(13) 0.0201(12) -0.0142(10)
    C22 0.0542(12) 0.0735(14) 0.0982(17) -0.0124(10) 0.0209(11) 0.0092(12)
    C23 0.0717(14) 0.0888(15) 0.0553(11) -0.0013(12) 0.0244(10) 0.0064(10)
    C24 0.0886(16) 0.0914(16) 0.0512(11) 0.0007(13) 0.0195(11) -0.0204(11)
_geom_special_details
;
 All esds (except the esd in the dihedral angle between two l.s. planes)
 are estimated using the full covariance matrix.  The cell esds are taken
 into account individually in the estimation of esds in distances, angles
 and torsion angles; correlations between esds in cell parameters are only
 used when they are defined by crystal symmetry.  An approximate (isotropic)
 treatment of cell esds is used for estimating esds involving l.s. planes.
;
loop_
    _geom_bond_atom_site_label_1
    _geom_bond_atom_site_label_2
    _geom_bond_site_symmetry_2
    _geom_bond_distance
    _geom_bond_publ_flag
    O1 C1 . 1.3489(19) ?
    O1 H1 . 0.9496 ?
    O2 C20 . 1.3532(19) ?
    O2 H2 . 0.9553 ?
    O3 C3 . 1.364(2) ?
    O3 C21 . 1.412(2) ?
    O4 C18 . 1.3678(19) ?
    O4 C22 . 1.430(2) ?
    N1 C7 . 1.2798(19) ?
    N1 C8 . 1.4142(19) ?
    N2 C14 . 1.281(2) ?
    N2 C13 . 1.412(2) ?
    C1 C2 . 1.394(2) ?
    C1 C6 . 1.402(2) ?
    C2 C3 . 1.383(2) ?
    C2 H2A . 0.9300 ?
    C3 C4 . 1.389(3) ?
    C4 C5 . 1.361(2) ?
    C4 H4A . 0.9300 ?
    C5 C6 . 1.397(2) ?
    C5 H5A . 0.9300 ?
    C6 C7 . 1.442(2) ?
    C7 H7A . 0.9300 ?
    C8 C9 . 1.391(2) ?
    C8 C13 . 1.395(2) ?
    C9 C10 . 1.387(2) ?
    C9 H9A . 0.9300 ?
    C10 C11 . 1.390(2) ?
    C10 C23 . 1.515(2) ?
    C11 C12 . 1.387(2) ?
    C11 C24 . 1.514(2) ?
    C12 C13 . 1.392(2) ?
    C12 H12A . 0.9300 ?
    C14 C15 . 1.437(2) ?
    C14 H14A . 0.9300 ?
    C15 C16 . 1.393(2) ?
    C15 C20 . 1.411(2) ?
    C16 C17 . 1.379(2) ?
    C16 H16A . 0.9300 ?
    C17 C18 . 1.384(2) ?
    C17 H17A . 0.9300 ?
    C18 C19 . 1.385(2) ?
    C19 C20 . 1.377(2) ?
    C19 H19A . 0.9300 ?
    C21 H21A . 0.9600 ?
    C21 H21B . 0.9600 ?
    C21 H21C . 0.9600 ?
    C22 H22A . 0.9600 ?
    C22 H22B . 0.9600 ?
    C22 H22C . 0.9600 ?
    C23 H23A . 0.9600 ?
    C23 H23B . 0.9600 ?
    C23 H23C . 0.9600 ?
    C24 H24A . 0.9600 ?
    C24 H24B . 0.9600 ?
    C24 H24C . 0.9600 ?
loop_
    _geom_angle_atom_site_label_1
    _geom_angle_atom_site_label_2
    _geom_angle_atom_site_label_3
    _geom_angle_site_symmetry_1
    _geom_angle_site_symmetry_3
    _geom_angle
    _geom_angle_publ_flag
    C1 O1 H1 . . 110.0 ?
    C20 O2 H2 . . 106.0 ?
    C3 O3 C21 . . 118.90(16) ?
    C18 O4 C22 . . 118.07(15) ?
    C7 N1 C8 . . 119.49(13) ?
    C14 N2 C13 . . 123.01(14) ?
    O1 C1 C2 . . 118.58(14) ?
    O1 C1 C6 . . 120.76(14) ?
    C2 C1 C6 . . 120.65(15) ?
    C3 C2 C1 . . 119.35(16) ?
    C3 C2 H2A . . 120.3 ?
    C1 C2 H2A . . 120.3 ?
    O3 C3 C2 . . 124.51(17) ?
    O3 C3 C4 . . 114.88(17) ?
    C2 C3 C4 . . 120.61(16) ?
    C5 C4 C3 . . 119.56(17) ?
    C5 C4 H4A . . 120.2 ?
    C3 C4 H4A . . 120.2 ?
    C4 C5 C6 . . 121.98(16) ?
    C4 C5 H5A . . 119.0 ?
    C6 C5 H5A . . 119.0 ?
    C5 C6 C1 . . 117.82(14) ?
    C5 C6 C7 . . 120.37(15) ?
    C1 C6 C7 . . 121.80(14) ?
    N1 C7 C6 . . 123.11(14) ?
    N1 C7 H7A . . 118.4 ?
    C6 C7 H7A . . 118.4 ?
    C9 C8 C13 . . 118.80(14) ?
    C9 C8 N1 . . 122.38(15) ?
    C13 C8 N1 . . 118.81(13) ?
    C10 C9 C8 . . 122.33(16) ?
    C10 C9 H9A . . 118.8 ?
    C8 C9 H9A . . 118.8 ?
    C9 C10 C11 . . 119.02(15) ?
    C9 C10 C23 . . 119.55(17) ?
    C11 C10 C23 . . 121.43(16) ?
    C12 C11 C10 . . 118.72(15) ?
    C12 C11 C24 . . 119.12(17) ?
    C10 C11 C24 . . 122.16(16) ?
    C11 C12 C13 . . 122.60(16) ?
    C11 C12 H12A . . 118.7 ?
    C13 C12 H12A . . 118.7 ?
    C12 C13 C8 . . 118.50(14) ?
    C12 C13 N2 . . 124.33(15) ?
    C8 C13 N2 . . 116.99(13) ?
    N2 C14 C15 . . 121.61(15) ?
    N2 C14 H14A . . 119.2 ?
    C15 C14 H14A . . 119.2 ?
    C16 C15 C20 . . 117.59(15) ?
    C16 C15 C14 . . 121.04(15) ?
    C20 C15 C14 . . 121.37(15) ?
    C17 C16 C15 . . 122.47(16) ?
    C17 C16 H16A . . 118.8 ?
    C15 C16 H16A . . 118.8 ?
    C16 C17 C18 . . 118.49(16) ?
    C16 C17 H17A . . 120.8 ?
    C18 C17 H17A . . 120.8 ?
    O4 C18 C17 . . 124.02(16) ?
    O4 C18 C19 . . 115.09(15) ?
    C17 C18 C19 . . 120.88(15) ?
    C20 C19 C18 . . 120.23(15) ?
    C20 C19 H19A . . 119.9 ?
    C18 C19 H19A . . 119.9 ?
    O2 C20 C19 . . 118.56(15) ?
    O2 C20 C15 . . 121.14(14) ?
    C19 C20 C15 . . 120.31(15) ?
    O3 C21 H21A . . 109.5 ?
    O3 C21 H21B . . 109.5 ?
    H21A C21 H21B . . 109.5 ?
    O3 C21 H21C . . 109.5 ?
    H21A C21 H21C . . 109.5 ?
    H21B C21 H21C . . 109.5 ?
    O4 C22 H22A . . 109.5 ?
    O4 C22 H22B . . 109.5 ?
    H22A C22 H22B . . 109.5 ?
    O4 C22 H22C . . 109.5 ?
    H22A C22 H22C . . 109.5 ?
    H22B C22 H22C . . 109.5 ?
    C10 C23 H23A . . 109.5 ?
    C10 C23 H23B . . 109.5 ?
    H23A C23 H23B . . 109.5 ?
    C10 C23 H23C . . 109.5 ?
    H23A C23 H23C . . 109.5 ?
    H23B C23 H23C . . 109.5 ?
    C11 C24 H24A . . 109.5 ?
    C11 C24 H24B . . 109.5 ?
    H24A C24 H24B . . 109.5 ?
    C11 C24 H24C . . 109.5 ?
    H24A C24 H24C . . 109.5 ?
    H24B C24 H24C . . 109.5 ?
loop_
    _geom_torsion_atom_site_label_1
    _geom_torsion_atom_site_label_2
    _geom_torsion_atom_site_label_3
    _geom_torsion_atom_site_label_4
    _geom_torsion_site_symmetry_1
    _geom_torsion_site_symmetry_2
    _geom_torsion_site_symmetry_3
    _geom_torsion_site_symmetry_4
    _geom_torsion
    _geom_torsion_publ_flag
    O1 C1 C2 C3 . . . . -179.53(15) ?
    C6 C1 C2 C3 . . . . -0.1(2) ?
    C21 O3 C3 C2 . . . . -1.4(3) ?
    C21 O3 C3 C4 . . . . 179.18(18) ?
    C1 C2 C3 O3 . . . . -178.09(16) ?
    C1 C2 C3 C4 . . . . 1.3(3) ?
    O3 C3 C4 C5 . . . . 177.60(17) ?
    C2 C3 C4 C5 . . . . -1.8(3) ?
    C3 C4 C5 C6 . . . . 1.2(3) ?
    C4 C5 C6 C1 . . . . 0.0(3) ?
    C4 C5 C6 C7 . . . . 179.05(17) ?
    O1 C1 C6 C5 . . . . 178.89(15) ?
    C2 C1 C6 C5 . . . . -0.6(2) ?
    O1 C1 C6 C7 . . . . -0.1(2) ?
    C2 C1 C6 C7 . . . . -179.59(15) ?
    C8 N1 C7 C6 . . . . 179.24(14) ?
    C5 C6 C7 N1 . . . . 177.82(15) ?
    C1 C6 C7 N1 . . . . -3.2(2) ?
    C7 N1 C8 C9 . . . . -45.6(2) ?
    C7 N1 C8 C13 . . . . 135.15(16) ?
    C13 C8 C9 C10 . . . . -2.2(2) ?
    N1 C8 C9 C10 . . . . 178.57(15) ?
    C8 C9 C10 C11 . . . . 1.0(3) ?
    C8 C9 C10 C23 . . . . -178.04(16) ?
    C9 C10 C11 C12 . . . . 0.2(3) ?
    C23 C10 C11 C12 . . . . 179.28(17) ?
    C9 C10 C11 C24 . . . . -179.56(18) ?
    C23 C10 C11 C24 . . . . -0.5(3) ?
    C10 C11 C12 C13 . . . . -0.3(3) ?
    C24 C11 C12 C13 . . . . 179.54(17) ?
    C11 C12 C13 C8 . . . . -0.9(3) ?
    C11 C12 C13 N2 . . . . -175.78(16) ?
    C9 C8 C13 C12 . . . . 2.1(2) ?
    N1 C8 C13 C12 . . . . -178.65(15) ?
    C9 C8 C13 N2 . . . . 177.33(14) ?
    N1 C8 C13 N2 . . . . -3.4(2) ?
    C14 N2 C13 C12 . . . . -19.3(2) ?
    C14 N2 C13 C8 . . . . 165.74(15) ?
    C13 N2 C14 C15 . . . . 175.71(14) ?
    N2 C14 C15 C16 . . . . 179.45(15) ?
    N2 C14 C15 C20 . . . . -0.8(2) ?
    C20 C15 C16 C17 . . . . -1.4(2) ?
    C14 C15 C16 C17 . . . . 178.33(15) ?
    C15 C16 C17 C18 . . . . 0.0(3) ?
    C22 O4 C18 C17 . . . . 1.5(2) ?
    C22 O4 C18 C19 . . . . -177.94(16) ?
    C16 C17 C18 O4 . . . . -177.89(15) ?
    C16 C17 C18 C19 . . . . 1.5(3) ?
    O4 C18 C19 C20 . . . . 177.83(15) ?
    C17 C18 C19 C20 . . . . -1.6(3) ?
    C18 C19 C20 O2 . . . . 179.93(15) ?
    C18 C19 C20 C15 . . . . 0.2(2) ?
    C16 C15 C20 O2 . . . . -178.47(14) ?
    C14 C15 C20 O2 . . . . 1.8(2) ?
    C16 C15 C20 C19 . . . . 1.3(2) ?
    C14 C15 C20 C19 . . . . -178.46(15) ?
loop_
    _geom_hbond_atom_site_label_D
    _geom_hbond_atom_site_label_H
    _geom_hbond_atom_site_label_A
    _geom_hbond_site_symmetry_A
    _geom_hbond_distance_DH
    _geom_hbond_distance_HA
    _geom_hbond_distance_DA
    _geom_hbond_angle_DHA
    _geom_hbond_publ_flag
    O1 H1 N1 . 0.9500 1.7800 2.6158(18) 145.00 y
    O2 H2 N2 . 0.9600 1.7100 2.5791(17) 150.00 y
