# Supplementary material for: 5,5′-Dimeth­oxy-2,2′-[4,5-dimethyl-o-phenyl­enebis(nitrilo­methyl­idyne)]diphenol
Source: Acta Crystallogr Sect E Struct Rep Online. 2010 Mar 3;66(Pt 4):o728. doi: 10.1107/S1600536810007282 (PMC2983852; doi:10.1107/S1600536810007282)
Supplement: Supplementary file 2 [file e-66-0o728-Isup2.hkl]

# 
# h,k,l, Fc-squared, Fo-squared, sigma(Fo-squared) and status flag 
# 
data_I
_shelx_title ' HK4_0m in P2(1)/n' 
_shelx_refln_list_code          4 
_shelx_F_calc_maximum      184.96 
_exptl_crystal_F_000       856.00 
_reflns_d_resolution_high  0.7489 
 
loop_ 
 _symmetry_equiv_pos_as_xyz 
 'x, y, z' 
 '-x+1/2, y+1/2, -z+1/2' 
 '-x, -y, -z' 
 'x-1/2, -y-1/2, z-1/2' 
 
_cell_length_a     6.6720 
_cell_length_b    14.3192 
_cell_length_c    21.7396 
_cell_angle_alpha  90.000 
_cell_angle_beta   95.177 
_cell_angle_gamma  90.000 
 
_shelx_F_squared_multiplier     1.000 
 
loop_ 
 _refln_index_h 
 _refln_index_k 
 _refln_index_l 
 _refln_F_squared_calc 
 _refln_F_squared_meas 
 _refln_F_squared_sigma 
 _refln_observed_status 
   2   0   0      408.79      392.77      5.03 o 
   4   0   0       53.09       51.97      3.06 o 
   6   0   0     1456.67     1393.35     48.87 o 
   8   0   0       15.30       22.10     10.37 o 
   1   1   0    10268.36     9978.16     88.26 o 
   2   1   0        3.81        2.40      0.86 o 
   3   1   0      242.51      247.12      3.85 o 
   4   1   0        2.47       -0.80      1.01 o 
   5   1   0      678.62      706.67     10.18 o 
   6   1   0       11.92       22.31      6.01 o 
   7   1   0      126.69      124.69     12.45 o 
   8   1   0       12.73       17.46      7.18 o 
   0   2   0      492.55      437.99     16.74 o 
   1   2   0     8324.24     8095.37     80.26 o 
   2   2   0      831.98      818.84      7.28 o 
   3   2   0      174.75      165.04      3.28 o 
   4   2   0        0.21       -1.14      1.14 o 
   5   2   0       34.25       38.05      2.47 o 
   6   2   0      401.59      411.47     12.22 o 
   7   2   0      108.78      101.95      9.01 o 
   8   2   0       31.50       40.20      8.29 o 
   1   3   0     7583.09     7403.74     72.98 o 
   2   3   0      191.49      207.89      3.37 o 
   3   3   0       81.27       85.78      1.97 o 
   4   3   0       36.06       45.87      1.92 o 
   5   3   0       36.33       36.50      2.22 o 
   6   3   0       78.15       82.87      6.27 o 
   7   3   0        6.51        9.35      6.16 o 
   8   3   0        1.55       -2.51      7.00 o 
   0   4   0       87.63       68.07      1.99 o 
   1   4   0    10250.61    10187.93     90.09 o 
   2   4   0       42.37       24.27      1.52 o 
   3   4   0      373.26      397.32      6.45 o 
   4   4   0      160.88      170.13      3.78 o 
   5   4   0       11.20       11.43      2.27 o 
   6   4   0        0.34       -1.96      3.02 o 
   7   4   0        0.00       -6.40      6.40 o 
   8   4   0        2.77        7.80      7.45 o 
   1   5   0     5117.58     5113.58     50.99 o 
   2   5   0      284.62      267.86      5.04 o 
   3   5   0       34.60       36.64      2.64 o 
   4   5   0      442.86      456.27      7.26 o 
   5   5   0      109.77      118.81      4.94 o 
   6   5   0       48.66       51.30      4.26 o 
   7   5   0       19.88       18.53      6.12 o 
   8   5   0       14.54       17.62      7.14 o 
   0   6   0     1741.77     1750.94     25.79 o 
   1   6   0      749.59      757.89     10.01 o 
   2   6   0      543.92      507.62      8.24 o 
   3   6   0      168.80      144.49      3.84 o 
   4   6   0       70.66       75.25      2.57 o 
   5   6   0       12.41       17.06      2.51 o 
   6   6   0        2.87        1.39      2.93 o 
   7   6   0        0.29        0.43     10.80 o 
   8   6   0        0.29       -1.41      6.55 o 
   1   7   0      385.05      449.48      6.40 o 
   2   7   0     4005.45     3813.01     49.13 o 
   3   7   0       27.30       33.05      2.26 o 
   4   7   0      125.29      132.70      6.43 o 
   5   7   0       54.58       67.38      4.00 o 
   6   7   0       44.17       48.35      5.36 o 
   7   7   0        0.14        2.41      5.51 o 
   8   7   0        2.39       -3.87      6.48 o 
   0   8   0      620.01      619.86     11.05 o 
   1   8   0       66.68       76.77      2.43 o 
   2   8   0     1165.23     1166.96     16.97 o 
   3   8   0      838.27      829.16     12.98 o 
   4   8   0       46.71       43.46      2.86 o 
   5   8   0        9.17       12.05      2.51 o 
   6   8   0        0.37       -2.23      3.04 o 
   7   8   0       17.97       19.66      5.93 o 
   8   8   0        8.10        8.60      6.60 o 
   1   9   0      165.91      181.92      4.31 o 
   2   9   0      300.23      307.01      5.64 o 
   3   9   0       46.52       48.01      2.90 o 
   4   9   0        6.04        9.49      2.27 o 
   5   9   0        2.57        1.14      2.14 o 
   6   9   0        0.55       -0.95      2.73 o 
   7   9   0        0.00       -0.73      5.16 o 
   0  10   0      214.25      254.11      7.86 o 
   1  10   0        4.37        0.99      1.69 o 
   2  10   0       41.90       37.72      2.53 o 
   3  10   0      515.62      520.95      9.72 o 
   4  10   0       22.75       25.46      2.72 o 
   5  10   0        8.28        2.09      2.18 o 
   6  10   0       10.92       11.85      3.02 o 
   7  10   0       17.04       21.69      5.76 o 
   1  11   0       27.69       31.72      2.27 o 
   2  11   0        2.44       -2.02      2.24 o 
   3  11   0      103.88      104.29      3.80 o 
   4  11   0        0.26       -1.90      1.90 o 
   5  11   0        0.07       -2.10      2.10 o 
   6  11   0       18.23       11.93      7.55 o 
   7  11   0       11.52        9.77     13.28 o 
   0  12   0       28.15       20.03      9.11 o 
   1  12   0       31.98       34.30      3.19 o 
   2  12   0        0.05        1.89      3.04 o 
   3  12   0       89.91       72.23      3.77 o 
   4  12   0        2.21        0.94      2.22 o 
   5  12   0        0.19       -2.81      2.81 o 
   6  12   0        0.03       -3.19      7.71 o 
   1  13   0        6.65        4.31      2.98 o 
   2  13   0        3.45       -2.54      2.54 o 
   3  13   0        2.44       -2.34      2.63 o 
   4  13   0       68.81       72.02      4.35 o 
   5  13   0        1.34        1.97      2.40 o 
   6  13   0        1.09       11.68      8.01 o 
   0  14   0        0.30       -1.94      4.39 o 
   1  14   0       24.96       27.10      3.66 o 
   2  14   0        0.38       -2.07      2.80 o 
   3  14   0       46.14       38.23      3.93 o 
   4  14   0        8.24        0.38      4.95 o 
   5  14   0        0.47        0.47      4.13 o 
   6  14   0        0.03       -6.05     10.17 o 
   1  15   0        0.13       -0.20      3.16 o 
   2  15   0        0.00        0.08      3.20 o 
   3  15   0        0.65       -3.17      3.17 o 
   4  15   0       79.60       80.45      7.13 o 
   5  15   0        2.85       -0.15      5.78 o 
   0  16   0        9.20        3.15      5.10 o 
   1  16   0       13.31        3.07      4.17 o 
   2  16   0        0.63       -1.18      3.39 o 
   3  16   0        2.40        1.35      3.50 o 
   4  16   0        0.94        0.53      5.05 o 
   1  17   0        1.58       -3.62      3.62 o 
   2  17   0        6.55        3.86      4.00 o 
   3  17   0        0.57       -3.57      3.57 o 
   4  17   0       14.59       15.07     16.24 o 
   0  18   0        0.52        7.92      5.71 o 
   1  18   0        0.41       -3.70      3.70 o 
   2  18   0        0.00       -3.72      3.93 o 
  -7   0   1        7.78       -0.84      8.55 o 
  -5   0   1      770.36      739.08     13.76 o 
  -3   0   1      351.04      405.80      6.57 o 
  -1   0   1     1586.89     1487.51     15.74 o 
   1   0   1     2347.40     2202.09     27.91 o 
   3   0   1     1148.29     1186.90     16.20 o 
   5   0   1       33.27       39.53      3.33 o 
   7   0   1      352.94      341.18     21.36 o 
  -8   1   1        0.68       -3.23      6.23 o 
  -7   1   1      191.21      179.43     22.15 o 
  -6   1   1      564.64      524.84     26.02 o 
  -5   1   1       12.50        9.72      1.67 o 
  -4   1   1      116.78      112.89      2.88 o 
  -3   1   1       44.88       36.80      1.55 o 
  -2   1   1      294.34      292.03      3.79 o 
  -1   1   1      259.93      238.35      2.62 o 
   1   1   1      257.59      247.22      2.62 o 
   2   1   1      160.26      158.14      4.61 o 
   3   1   1      162.99      155.83      3.03 o 
   4   1   1       11.38        6.39      1.34 o 
   5   1   1       37.69       31.72      2.55 o 
   6   1   1      213.47      222.81     11.67 o 
   7   1   1       21.76       29.46      6.92 o 
   8   1   1       16.70       18.75      7.29 o 
  -8   2   1        9.60        9.24      6.97 o 
  -7   2   1        0.14        2.94      5.91 o 
  -6   2   1        2.89        6.30      6.10 o 
  -5   2   1     1485.50     1486.37     19.22 o 
  -4   2   1       70.58       82.45      2.34 o 
  -3   2   1       12.25        4.03      0.97 o 
  -2   2   1      209.45      200.18      2.57 o 
  -1   2   1       38.59       44.86      1.60 o 
   0   2   1     1243.86     1192.20     15.18 o 
   1   2   1        1.13        5.14      0.73 o 
   2   2   1       31.16       31.41      1.10 o 
   3   2   1      211.83      233.70      3.82 o 
   4   2   1        1.43        1.86      1.22 o 
   5   2   1      132.79      120.50      3.69 o 
   6   2   1       25.03       30.90      4.93 o 
   7   2   1       45.30       55.40      7.74 o 
   8   2   1       10.30       14.65      7.37 o 
  -8   3   1        0.77       -6.20      6.20 o 
  -7   3   1       75.40      101.77      8.87 o 
  -6   3   1      639.71      620.33     16.88 o 
  -5   3   1        1.22        0.89      1.55 o 
  -4   3   1       42.14       48.60      1.88 o 
  -3   3   1        7.62        3.88      0.70 o 
  -2   3   1        2.57        5.58      1.00 o 
  -1   3   1      315.59      288.77      4.72 o 
   0   3   1     3561.08     3485.92     29.18 o 
   1   3   1    16266.99    15695.08    137.50 o 
   2   3   1     2116.03     2145.31     19.73 o 
   3   3   1       16.65       16.38      1.32 o 
   4   3   1       54.99       60.44      2.20 o 
   5   3   1      483.75      450.88      7.25 o 
   6   3   1       34.29       41.74      5.21 o 
   7   3   1       43.47       55.56      7.82 o 
   8   3   1        0.79       -4.42      6.54 o 
  -8   4   1       42.62       30.30      7.86 o 
  -7   4   1        1.08       -4.60      5.42 o 
  -6   4   1       19.07        8.43      3.27 o 
  -5   4   1      354.49      354.90      6.72 o 
  -4   4   1       29.22       36.28      2.35 o 
  -3   4   1        2.39       -1.26      1.26 o 
  -2   4   1      457.89      469.66      6.98 o 
  -1   4   1    20593.27    20279.15    197.61 o 
   0   4   1     1132.59     1021.34      9.09 o 
   1   4   1    10189.32    10327.46     90.51 o 
   2   4   1       38.52       49.86      2.21 o 
   3   4   1      585.87      590.01      7.14 o 
   4   4   1       11.07       10.36      1.38 o 
   5   4   1      722.20      693.62     10.13 o 
   6   4   1      223.29      208.34      9.64 o 
   7   4   1       19.87       22.41      6.52 o 
   8   4   1        3.26        0.01      6.27 o 
  -8   5   1       10.10       -0.32      8.01 o 
  -7   5   1        2.01        5.71      5.67 o 
  -6   5   1        3.19        2.94      2.98 o 
  -5   5   1       18.42       11.40      2.18 o 
  -4   5   1       60.06       68.20      2.11 o 
  -3   5   1       68.56       74.12      3.52 o 
  -2   5   1      272.31      253.33      5.53 o 
  -1   5   1     1490.05     1524.89     17.23 o 
   0   5   1     1275.49     1225.93     12.25 o 
   1   5   1      272.03      286.42      4.92 o 
   2   5   1      467.48      546.29      8.66 o 
   3   5   1       42.52       43.15      1.91 o 
   4   5   1      920.33      944.84     12.94 o 
   5   5   1      216.80      213.93      9.18 o 
   6   5   1       16.29       17.64      4.63 o 
   7   5   1       17.13        5.91     18.49 o 
   8   5   1       12.75        6.37     12.08 o 
  -8   6   1        3.89        0.74      6.51 o 
  -7   6   1        8.18       16.58      5.80 o 
  -6   6   1       10.79       14.58      3.17 o 
  -5   6   1       35.37       34.92      2.59 o 
  -4   6   1       64.48       51.73      2.75 o 
  -3   6   1        4.13        3.72      1.38 o 
  -2   6   1     1867.57     1808.08     24.28 o 
  -1   6   1      204.18      192.78      2.84 o 
   0   6   1       16.28       18.06      1.66 o 
   1   6   1      674.30      724.53      8.40 o 
   2   6   1     1671.64     1671.44     22.74 o 
   3   6   1       12.26       12.47      2.38 o 
   4   6   1      169.23      168.67      4.04 o 
   5   6   1       77.53       91.41      3.86 o 
   6   6   1      132.89      126.44      5.88 o 
   7   6   1        0.24       -5.41      5.58 o 
   8   6   1       40.41       44.95      9.92 o 
  -8   7   1       15.38        6.80      6.63 o 
  -7   7   1       40.19       43.93      6.92 o 
  -6   7   1       51.99       47.98      7.34 o 
  -5   7   1       20.28       20.42      4.38 o 
  -4   7   1       10.28        7.42      1.92 o 
  -3   7   1       11.07       12.03      1.97 o 
  -2   7   1     1413.65     1405.34     19.61 o 
  -1   7   1      790.05      790.26      9.14 o 
   0   7   1      145.43      146.84      5.70 o 
   1   7   1      651.59      697.35      8.35 o 
   2   7   1      955.34      933.48     13.99 o 
   3   7   1      213.84      231.63      5.39 o 
   4   7   1      236.42      236.73      4.88 o 
   5   7   1      231.15      234.07      6.98 o 
   6   7   1       15.58       20.17      4.59 o 
   7   7   1        1.61       -5.05      5.13 o 
   8   7   1        0.68       -3.59      6.56 o 
  -8   8   1       21.62       20.58      7.01 o 
  -7   8   1        3.69       -2.07      5.03 o 
  -6   8   1       43.35       41.90      3.66 o 
  -5   8   1      119.70      109.16      4.16 o 
  -4   8   1      129.79      134.16      4.05 o 
  -3   8   1       15.58       21.41      2.06 o 
  -2   8   1       14.69        4.20      2.57 o 
  -1   8   1      171.96      145.87      3.11 o 
   0   8   1      828.91      807.67     11.90 o 
   1   8   1       33.51       27.50      1.72 o 
   2   8   1      599.12      560.55      9.58 o 
   3   8   1      206.17      207.56      5.36 o 
   4   8   1       53.24       54.04      3.59 o 
   5   8   1       69.91       73.74      4.01 o 
   6   8   1       11.45       13.85      3.19 o 
   7   8   1       34.05       44.32      7.06 o 
   8   8   1        0.44       -0.08      6.43 o 
  -7   9   1       27.01       37.78      6.12 o 
  -6   9   1        0.43        0.75      2.60 o 
  -5   9   1       20.23       14.84      3.50 o 
  -4   9   1       39.73       46.00      2.68 o 
  -3   9   1       98.00       94.90      3.61 o 
  -2   9   1       16.62       18.88      1.91 o 
  -1   9   1      134.01      138.38      3.34 o 
   0   9   1      230.79      297.58      5.31 o 
   1   9   1      205.89      218.68      4.21 o 
   2   9   1      168.57      162.45      4.15 o 
   3   9   1      179.65      178.58      6.32 o 
   4   9   1       28.01       30.94      2.21 o 
   5   9   1       68.00       69.07      4.03 o 
   6   9   1        8.63        9.36      3.17 o 
   7   9   1       14.47       20.98      6.37 o 
  -7  10   1        4.45       -6.79     12.03 o 
  -6  10   1        0.00       -3.40      3.40 o 
  -5  10   1        1.93       -2.32      2.95 o 
  -4  10   1       10.61       11.61      2.25 o 
  -3  10   1       85.49       84.95      3.81 o 
  -2  10   1      489.01      465.15      7.70 o 
  -1  10   1       16.59       17.72      1.87 o 
   0  10   1      221.74      233.07      4.95 o 
   1  10   1      729.37      770.29     11.82 o 
   2  10   1      199.89      195.34      4.75 o 
   3  10   1       11.70       14.96      2.77 o 
   4  10   1       14.19       17.03      2.26 o 
   5  10   1        0.04       -2.27      2.27 o 
   6  10   1        2.59        7.07      4.19 o 
   7  10   1       61.30       64.13      7.19 o 
  -7  11   1        0.50        8.04     12.81 o 
  -6  11   1        0.12       -0.89      3.80 o 
  -5  11   1        5.72        5.18      6.12 o 
  -4  11   1        0.36        0.20      2.20 o 
  -3  11   1      229.01      212.96      5.29 o 
  -2  11   1      190.35      194.94      7.96 o 
  -1  11   1        0.11       -1.73      1.73 o 
   0  11   1       34.28       41.94      3.63 o 
   1  11   1      330.45      327.13      5.73 o 
   2  11   1       68.31       63.97      3.51 o 
   3  11   1      596.91      591.00      9.61 o 
   4  11   1        9.08        8.00      3.11 o 
   5  11   1        0.16       -2.20      2.28 o 
   6  11   1       49.48       61.73      6.72 o 
   7  11   1       23.63        9.33     13.11 o 
  -6  12   1        0.49       -4.96      4.96 o 
  -5  12   1        1.00       -2.40      2.45 o 
  -4  12   1       63.13       73.69      4.69 o 
  -3  12   1      120.83      102.19      4.41 o 
  -2  12   1       27.10       21.32      3.10 o 
  -1  12   1       36.07       27.11      2.94 o 
   0  12   1       51.98       56.60      4.35 o 
   1  12   1        7.22        4.35      2.61 o 
   2  12   1        2.66        0.03      2.45 o 
   3  12   1        5.39        2.60      2.12 o 
   4  12   1       43.47       46.88      3.37 o 
   5  12   1        1.06       -3.50      3.71 o 
   6  12   1       16.19        7.04      4.22 o 
  -6  13   1        2.45       -1.63      7.28 o 
  -5  13   1        0.01       -0.61      3.03 o 
  -4  13   1       30.50       25.49      2.89 o 
  -3  13   1       43.51       39.45      5.00 o 
  -2  13   1       12.14        7.61      3.89 o 
  -1  13   1        0.72        0.27      2.79 o 
   0  13   1       22.78       24.26      3.85 o 
   1  13   1       54.38       49.84      4.02 o 
   2  13   1        4.11        3.93      2.75 o 
   3  13   1       92.56       85.13      3.73 o 
   4  13   1       10.36        7.54      2.40 o 
   5  13   1        0.20       -3.63      3.63 o 
   6  13   1        0.30       -7.00      7.00 o 
  -6  14   1       17.10       29.64     13.42 o 
  -5  14   1        3.04        6.59      4.18 o 
  -4  14   1       52.33       51.28      4.03 o 
  -3  14   1       37.35       30.89      3.71 o 
  -2  14   1        9.87        8.30      3.21 o 
  -1  14   1        3.81       -0.69      3.09 o 
   0  14   1       54.03       54.78      4.40 o 
   1  14   1        7.78        7.29      3.26 o 
   2  14   1       19.90       13.39      3.38 o 
   3  14   1        1.16       -2.85      2.85 o 
   4  14   1       63.19       62.09      5.52 o 
   5  14   1        0.00       -2.56      3.14 o 
  -5  15   1        7.40        8.48      4.46 o 
  -4  15   1       10.37        4.17      4.78 o 
  -3  15   1        0.32       -0.02      3.59 o 
  -2  15   1        1.33       -3.68      3.68 o 
  -1  15   1       10.86        8.20      3.42 o 
   0  15   1       19.59       20.92      3.84 o 
   1  15   1        0.04        0.97      3.29 o 
   2  15   1       44.30       42.56      4.41 o 
   3  15   1        1.56       -1.52      4.31 o 
   4  15   1        0.23       -0.74      6.96 o 
   5  15   1        4.29       -1.46      5.01 o 
  -4  16   1       80.11       86.82      7.55 o 
  -3  16   1        9.07        3.97      3.49 o 
  -2  16   1        0.31       -2.82      3.32 o 
  -1  16   1        0.02       -0.70      3.31 o 
   0  16   1        1.39        0.19      3.46 o 
   1  16   1       43.53       45.50      4.63 o 
   2  16   1       63.44       73.02      6.81 o 
   3  16   1        7.20       -2.77      3.42 o 
   4  16   1       19.81       10.49      5.65 o 
  -4  17   1        5.89        8.54      6.61 o 
  -3  17   1        0.57       -1.64      3.59 o 
  -2  17   1        3.01       -1.93      3.72 o 
  -1  17   1       24.09       26.25      5.05 o 
   0  17   1        0.70        1.88      3.97 o 
   1  17   1       24.38       15.42      4.32 o 
   2  17   1       27.22       22.73      4.42 o 
   3  17   1        0.00       -3.59      3.59 o 
   4  17   1        1.52        0.74      9.94 o 
  -2  18   1       14.82        6.60      4.32 o 
  -1  18   1        9.94        8.64      4.27 o 
   0  18   1        0.37        3.45      3.96 o 
   1  18   1        8.22        3.49      4.79 o 
   2  18   1        0.00       -3.06      3.98 o 
   0  19   1        1.68       -3.77      4.16 o 
  -8   0   2        6.12        7.00     10.10 o 
  -6   0   2        4.45        1.66      7.74 o 
  -4   0   2       28.97       26.21      2.50 o 
  -2   0   2      529.29      500.25      8.09 o 
   2   0   2     1236.22     1178.97     14.40 o 
   4   0   2     1277.76     1481.32     23.34 o 
   6   0   2       28.46       29.87      9.23 o 
   8   0   2        7.76       -1.79      9.67 o 
  -8   1   2        1.48        2.25      6.74 o 
  -7   1   2      182.97      179.40     11.30 o 
  -6   1   2      301.60      324.54     13.30 o 
  -5   1   2       75.21       72.03      2.82 o 
  -4   1   2        0.76       -1.04      1.04 o 
  -3   1   2       58.51       52.33      1.51 o 
  -2   1   2      943.57      916.46      7.64 o 
  -1   1   2       26.28       21.80      1.06 o 
   0   1   2      880.09      894.58     11.95 o 
   1   1   2     1483.44     1360.09     11.30 o 
   2   1   2     3250.68     3121.49     26.61 o 
   3   1   2        2.82        2.48      0.98 o 
   4   1   2      792.85      836.70      9.60 o 
   5   1   2      341.26      329.66      5.85 o 
   6   1   2        0.70        0.05      5.26 o 
   7   1   2        4.65        0.36     15.14 o 
   8   1   2        7.00       -1.86      6.73 o 
  -8   2   2        3.11       -6.57      6.57 o 
  -7   2   2      161.84      165.91     11.91 o 
  -6   2   2      414.42      419.56     15.28 o 
  -5   2   2      128.10      131.73      4.26 o 
  -4   2   2      238.61      230.06      3.81 o 
  -3   2   2      613.02      649.63      7.82 o 
  -2   2   2        9.37        5.19      0.70 o 
  -1   2   2    13917.90    13633.64    140.07 o 
   0   2   2     3336.24     3139.05     25.10 o 
   1   2   2     8581.15     8823.58     73.24 o 
   2   2   2     4022.88     4256.18     37.74 o 
   3   2   2        0.00       -0.74      0.74 o 
   4   2   2      147.53      136.40      3.42 o 
   5   2   2       15.01       12.15      1.77 o 
   6   2   2        0.02        4.97      3.97 o 
   7   2   2       64.40       68.14      8.24 o 
   8   2   2        8.85       18.07      7.37 o 
  -8   3   2        9.25        7.16      6.84 o 
  -7   3   2        0.73       -3.46      5.40 o 
  -6   3   2      744.24      741.38     14.87 o 
  -5   3   2      140.59      135.60      3.48 o 
  -4   3   2      186.23      175.45      3.07 o 
  -3   3   2      182.83      190.11      4.55 o 
  -2   3   2      265.14      254.61      3.93 o 
  -1   3   2    25117.64    24387.22    237.39 o 
   0   3   2    20693.39    20066.16    157.98 o 
   1   3   2    34211.26    32733.19    283.45 o 
   2   3   2       15.66       15.22      0.99 o 
   3   3   2     1596.01     1708.70     18.01 o 
   4   3   2       65.40       63.16      2.44 o 
   5   3   2      209.86      215.08      4.78 o 
   6   3   2      183.69      164.22      8.52 o 
   7   3   2       32.17       18.17      7.64 o 
   8   3   2       14.12       12.67     10.63 o 
  -8   4   2        0.21       -6.24      6.24 o 
  -7   4   2        1.21       -0.79      5.51 o 
  -6   4   2        7.60        9.60      3.34 o 
  -5   4   2        1.04       -2.27      2.27 o 
  -4   4   2      175.73      145.81      3.05 o 
  -3   4   2       29.90       22.33      1.64 o 
  -2   4   2       29.37       28.55      1.88 o 
  -1   4   2     5858.30     5634.08     55.73 o 
   0   4   2    12346.76    12422.53    102.37 o 
   1   4   2      302.01      265.33      3.22 o 
   2   4   2     1533.67     1568.30     15.39 o 
   3   4   2      368.97      366.85      5.60 o 
   4   4   2       51.60       44.11      2.01 o 
   5   4   2      717.91      761.88     10.59 o 
   6   4   2       86.70       83.15      6.21 o 
   7   4   2        7.08       -0.87      5.84 o 
   8   4   2       20.51       21.98      7.42 o 
  -8   5   2        9.59       16.86      7.17 o 
  -7   5   2       69.63       82.94      8.07 o 
  -6   5   2        0.18       -2.98      4.89 o 
  -5   5   2      153.25      153.56      4.63 o 
  -4   5   2      343.01      306.90      6.29 o 
  -3   5   2      263.58      277.27      5.19 o 
  -2   5   2      256.84      276.69      7.70 o 
  -1   5   2      730.04      681.44      9.23 o 
   0   5   2     7715.76     7722.95     75.62 o 
   1   5   2      606.69      604.73      7.23 o 
   2   5   2     2994.91     3049.61     32.89 o 
   3   5   2        2.05        2.27      1.06 o 
   4   5   2      247.95      262.45      4.66 o 
   5   5   2       40.39       37.38      3.10 o 
   6   5   2        9.01        8.87      4.27 o 
   7   5   2        4.65        6.54      6.13 o 
   8   5   2       63.47       85.03      9.63 o 
  -8   6   2       22.02       16.49      8.50 o 
  -7   6   2        1.72       -0.53      5.28 o 
  -6   6   2        1.22        0.42      2.79 o 
  -5   6   2       29.48       38.82      4.59 o 
  -4   6   2      202.25      194.54      4.75 o 
  -3   6   2      174.75      195.34      7.23 o 
  -2   6   2      887.96      898.20     12.97 o 
  -1   6   2       67.40       58.48      1.50 o 
   0   6   2     1043.44      997.57     11.79 o 
   1   6   2      486.57      521.00      6.56 o 
   2   6   2     1764.16     1889.88     21.07 o 
   3   6   2        3.15        1.57      2.38 o 
   4   6   2       25.46       29.75      2.18 o 
   5   6   2       45.29       51.07      3.84 o 
   6   6   2       48.34       50.93      5.66 o 
   7   6   2        1.67       -2.27      5.66 o 
   8   6   2        1.03        0.95      7.06 o 
  -8   7   2        1.22       -5.63      6.09 o 
  -7   7   2       27.95       31.11      9.38 o 
  -6   7   2        6.08        5.12      2.89 o 
  -5   7   2      782.73      720.46     11.55 o 
  -4   7   2        5.94        1.73      2.08 o 
  -3   7   2       50.94       47.57      5.10 o 
  -2   7   2      157.56      157.20      5.18 o 
  -1   7   2     2028.22     2118.19     21.93 o 
   0   7   2      735.94      715.59      9.16 o 
   1   7   2      164.60      211.35      3.77 o 
   2   7   2     2461.59     2337.33     28.35 o 
   3   7   2        0.00       -1.32      1.38 o 
   4   7   2       54.69       58.24      3.11 o 
   5   7   2      115.54      104.63      4.93 o 
   6   7   2      170.84      160.43      8.41 o 
   7   7   2        9.74       10.10      6.26 o 
   8   7   2        1.95       -3.35     12.40 o 
  -8   8   2        0.59       -5.81      6.12 o 
  -7   8   2        3.75        1.09      5.19 o 
  -6   8   2       15.94       19.05      4.52 o 
  -5   8   2       54.57       60.23      3.38 o 
  -4   8   2       53.64       51.91      3.39 o 
  -3   8   2       12.93       18.92      2.17 o 
  -2   8   2       75.52       71.91      5.40 o 
  -1   8   2        0.05       -1.77      1.77 o 
   0   8   2       30.27       27.85      1.76 o 
   1   8   2      240.42      245.98      4.30 o 
   2   8   2       94.28      121.84      3.32 o 
   3   8   2       35.93       40.93      3.80 o 
   4   8   2       83.81       86.55      3.19 o 
   5   8   2        3.30        5.99      2.80 o 
   6   8   2        9.81       12.99      4.65 o 
   7   8   2        5.41       -3.84      5.28 o 
  -7   9   2       27.73       34.56      7.42 o 
  -6   9   2        9.96       12.22      2.69 o 
  -5   9   2       18.95       15.38      3.53 o 
  -4   9   2      126.43      132.25      7.50 o 
  -3   9   2      109.18      100.24      4.02 o 
  -2   9   2      280.36      257.17      5.36 o 
  -1   9   2      207.62      223.89      4.13 o 
   0   9   2       90.54       99.60      3.46 o 
   1   9   2      783.84      802.24     12.65 o 
   2   9   2        0.32       -1.31      1.31 o 
   3   9   2       57.95       55.93      2.77 o 
   4   9   2       30.70       35.19      2.47 o 
   5   9   2       23.13       24.74      3.22 o 
   6   9   2        5.43        2.61      4.33 o 
   7   9   2        0.00        0.92      6.64 o 
  -7  10   2       18.03       31.56     13.86 o 
  -6  10   2       12.33       15.83      6.03 o 
  -5  10   2       16.98       16.64      6.94 o 
  -4  10   2      400.86      395.69     12.82 o 
  -3  10   2      147.40      134.47      4.97 o 
  -2  10   2      389.39      400.45      6.85 o 
  -1  10   2       10.53       11.89      1.75 o 
   0  10   2        1.87        6.11      1.61 o 
   1  10   2      198.42      210.06      4.44 o 
   2  10   2        1.97       -0.68      1.89 o 
   3  10   2      195.26      175.42      4.61 o 
   4  10   2       22.54       12.41      3.42 o 
   5  10   2        5.07        2.21      2.61 o 
   6  10   2        0.21       -6.95      9.03 o 
   7  10   2       26.99       20.97     10.46 o 
  -7  11   2       12.09        1.25     12.10 o 
  -6  11   2       44.62       52.34      4.37 o 
  -5  11   2       10.87       14.95      6.98 o 
  -4  11   2       11.35       10.61      8.07 o 
  -3  11   2        7.08        8.02      1.83 o 
  -2  11   2       17.05       14.28      2.55 o 
  -1  11   2       63.37       64.49      2.73 o 
   0  11   2        1.01        1.47      1.46 o 
   1  11   2       42.60       38.79      2.56 o 
   2  11   2        2.92        3.12      2.23 o 
   3  11   2        0.14       -1.16      2.86 o 
   4  11   2        0.03       -2.25      2.25 o 
   5  11   2        1.54        0.83      2.64 o 
   6  11   2       11.60        1.68      4.45 o 
   7  11   2        6.87        6.89      5.71 o 
  -6  12   2        1.68       -0.96      5.13 o 
  -5  12   2       49.93       55.86     13.28 o 
  -4  12   2       33.69       27.31      7.55 o 
  -3  12   2      401.32      405.76      8.28 o 
  -2  12   2       10.96       13.96      2.69 o 
  -1  12   2        9.88        6.19      2.60 o 
   0  12   2       83.01       86.96      4.07 o 
   1  12   2       25.60       26.53      3.24 o 
   2  12   2      174.00      193.10      6.03 o 
   3  12   2       12.73       14.68      2.41 o 
   4  12   2       26.15       23.41      3.13 o 
   5  12   2        2.79       -1.93      3.86 o 
   6  12   2        1.85        0.14      4.86 o 
  -6  13   2       12.51        8.02      4.78 o 
  -5  13   2       10.42       -0.01     12.52 o 
  -4  13   2        8.71        6.22      3.89 o 
  -3  13   2        0.66        3.25      2.54 o 
  -2  13   2        0.03        0.10      2.56 o 
  -1  13   2        0.49       -2.01      2.68 o 
   0  13   2      104.61       97.30      5.01 o 
   1  13   2      105.85      107.36      5.23 o 
   2  13   2      116.03      120.55      4.76 o 
   3  13   2       96.63       93.98      4.90 o 
   4  13   2       64.57       67.93      4.33 o 
   5  13   2        2.39        4.92      4.19 o 
   6  13   2        1.23       -1.31      8.23 o 
  -6  14   2        4.67        7.10     11.19 o 
  -5  14   2       27.31       27.55      4.88 o 
  -4  14   2        4.53        4.88      4.95 o 
  -3  14   2      119.36      115.37      5.56 o 
  -2  14   2        3.33        2.10      3.02 o 
  -1  14   2        1.24       -0.97      2.84 o 
   0  14   2        7.96       15.18      4.21 o 
   1  14   2        8.90        2.80      3.22 o 
   2  14   2        6.04        1.11      3.13 o 
   3  14   2       23.83       31.04      3.89 o 
   4  14   2        8.93       11.68      4.36 o 
   5  14   2        0.41       -1.18      3.46 o 
  -5  15   2       13.41       15.63      8.87 o 
  -4  15   2      107.58       92.94     16.58 o 
  -3  15   2        5.37        2.19      3.12 o 
  -2  15   2       18.29       17.08      3.55 o 
  -1  15   2        1.97       -0.69      3.20 o 
   0  15   2       16.48       20.27      3.99 o 
   1  15   2        0.42       -1.66      3.15 o 
   2  15   2       46.68       54.91      4.66 o 
   3  15   2       40.25       51.52      4.64 o 
   4  15   2       18.32       15.05      7.94 o 
   5  15   2        4.61        4.92      5.12 o 
  -4  16   2        0.85       -0.25      4.92 o 
  -3  16   2       34.20       28.61      4.08 o 
  -2  16   2        0.60        0.83      5.00 o 
  -1  16   2       14.64       14.50      5.74 o 
   0  16   2        2.08        0.80      3.47 o 
   1  16   2        0.38       -0.19      3.52 o 
   2  16   2        5.44        5.83      3.67 o 
   3  16   2        1.23       -1.08      4.52 o 
   4  16   2        1.28       -7.76      7.76 o 
  -4  17   2       17.98       21.26      6.13 o 
  -3  17   2        0.40       -1.37      3.58 o 
  -2  17   2       22.06       22.23      4.51 o 
  -1  17   2        3.37       -2.52      3.70 o 
   0  17   2        3.21        5.40      3.92 o 
   1  17   2        2.51        1.55      3.88 o 
   2  17   2        7.21        5.96      4.01 o 
   3  17   2        0.00       -3.66      4.56 o 
  -2  18   2        1.57       -3.42      3.82 o 
  -1  18   2        1.06       -3.89      3.89 o 
   0  18   2        0.02        1.59      3.90 o 
   1  18   2        0.02       -3.84      3.84 o 
   2  18   2        0.51       -0.54      3.95 o 
   0  19   2        1.16        3.02      4.36 o 
  -7   0   3      167.32      182.22     15.78 o 
  -5   0   3        6.84        4.52      2.50 o 
  -3   0   3      527.97      536.11      7.38 o 
  -1   0   3     1505.26     1346.17     13.52 o 
   1   0   3      133.32      121.98      2.46 o 
   3   0   3     1180.68     1243.03     17.11 o 
   5   0   3      180.77      169.34      6.08 o 
   7   0   3        0.89        8.85      8.92 o 
  -8   1   3       22.71       22.00      7.32 o 
  -7   1   3      208.26      225.44     12.74 o 
  -6   1   3        0.93        1.52      5.81 o 
  -5   1   3       78.85       78.66      2.87 o 
  -4   1   3      135.45      135.97      2.95 o 
  -3   1   3        2.03        3.16      0.99 o 
  -2   1   3     1453.66     1459.27     11.75 o 
  -1   1   3       95.44      110.43      1.44 o 
   0   1   3      489.66      471.89      3.92 o 
   1   1   3    12017.52    11685.32     92.34 o 
   2   1   3      190.12      141.46      2.20 o 
   3   1   3      150.25      157.83      2.99 o 
   4   1   3      267.59      274.15      5.86 o 
   5   1   3        6.17        8.27      2.01 o 
   6   1   3        4.33        5.47      5.53 o 
   7   1   3      282.70      287.11     20.14 o 
   8   1   3        2.98       -6.65      6.65 o 
  -8   2   3        0.25       -3.13      6.65 o 
  -7   2   3        5.83        7.05      6.14 o 
  -6   2   3        6.26       11.93      5.79 o 
  -5   2   3        0.34       -1.60      1.60 o 
  -4   2   3      210.80      202.04      3.31 o 
  -3   2   3       90.82       93.64      1.94 o 
  -2   2   3     3107.70     3058.12     27.61 o 
  -1   2   3     3637.01     3634.43     29.51 o 
   0   2   3       56.00       59.38      1.18 o 
   1   2   3     9612.95     9573.34     79.05 o 
   2   2   3      373.76      377.85      4.44 o 
   3   2   3     2611.36     2859.26     31.38 o 
   4   2   3      978.87      986.90     12.53 o 
   5   2   3        9.14        3.46      1.43 o 
   6   2   3       57.82       56.62      5.77 o 
   7   2   3        6.27       14.39      6.53 o 
   8   2   3        0.16        1.98      7.00 o 
  -8   3   3        2.15       -0.21      6.41 o 
  -7   3   3       12.97       18.55      6.40 o 
  -6   3   3      543.10      512.81     13.15 o 
  -5   3   3      240.11      257.79      4.65 o 
  -4   3   3       42.45       47.09      1.67 o 
  -3   3   3       32.09       45.99      2.12 o 
  -2   3   3     1530.87     1521.74     17.79 o 
  -1   3   3     3820.25     3782.07     35.37 o 
   0   3   3    11477.68    11201.63     84.65 o 
   1   3   3      597.50      581.85      5.70 o 
   2   3   3     1465.41     1548.00     16.30 o 
   3   3   3     3950.50     4265.44     42.54 o 
   4   3   3        9.48       14.44      1.75 o 
   5   3   3        0.27        1.26      1.70 o 
   6   3   3       33.23       24.12      6.63 o 
   7   3   3        9.53        6.59      6.14 o 
   8   3   3       55.67       62.61     14.29 o 
  -8   4   3       83.25      110.20      9.98 o 
  -7   4   3       56.03       40.47      6.77 o 
  -6   4   3      837.96      802.28     15.48 o 
  -5   4   3       37.50       32.23      2.43 o 
  -4   4   3      111.58      102.39      2.51 o 
  -3   4   3      157.13      162.94      4.62 o 
  -2   4   3     1006.87      976.66     12.80 o 
  -1   4   3      130.22      119.73      3.32 o 
   0   4   3     2546.76     2519.90     22.64 o 
   1   4   3        0.16        0.73      0.79 o 
   2   4   3        5.72        2.76      1.12 o 
   3   4   3       65.81       61.30      2.28 o 
   4   4   3       16.97       25.92      1.89 o 
   5   4   3       12.03        7.46      2.99 o 
   6   4   3       84.15       79.36      6.19 o 
   7   4   3        4.12        4.48      6.23 o 
   8   4   3       13.79       17.67      7.59 o 
  -8   5   3       23.93       36.10      7.35 o 
  -7   5   3       11.59       15.07      6.07 o 
  -6   5   3       55.59       57.98      4.12 o 
  -5   5   3      579.55      564.17      8.58 o 
  -4   5   3       21.97       16.39      2.04 o 
  -3   5   3      221.09      229.39      4.51 o 
  -2   5   3     1484.53     1498.43     22.99 o 
  -1   5   3     1748.65     1734.63     19.37 o 
   0   5   3     3035.79     2932.15     29.31 o 
   1   5   3     1039.60     1099.26     11.92 o 
   2   5   3      811.47      881.45     10.69 o 
   3   5   3       92.51      124.32      3.03 o 
   4   5   3      481.79      475.42      8.00 o 
   5   5   3      415.66      423.94     10.07 o 
   6   5   3        0.80        1.14      4.17 o 
   7   5   3        7.68        8.08      6.22 o 
   8   5   3        6.97        7.83      7.23 o 
  -8   6   3        5.34        2.70      6.60 o 
  -7   6   3        0.20       -5.00      5.00 o 
  -6   6   3      169.59      172.67      6.24 o 
  -5   6   3      718.32      692.02      9.82 o 
  -4   6   3      100.58      100.15      3.34 o 
  -3   6   3        4.62       -4.91      4.91 o 
  -2   6   3       35.63       37.30      1.71 o 
  -1   6   3      196.61      206.98      2.86 o 
   0   6   3      784.16      775.47      8.92 o 
   1   6   3      618.89      666.50      7.99 o 
   2   6   3     3080.02     3017.50     33.84 o 
   3   6   3      106.68       91.47      2.60 o 
   4   6   3       35.62       38.65      2.48 o 
   5   6   3       20.88       31.85      3.57 o 
   6   6   3        5.04        7.89      4.50 o 
   7   6   3        1.93        2.82      7.05 o 
   8   6   3       30.30       55.57     18.01 o 
  -8   7   3       36.10       49.79      7.79 o 
  -7   7   3        2.77       -0.96      5.08 o 
  -6   7   3        2.34       -1.33      2.54 o 
  -5   7   3       94.89       85.58      4.17 o 
  -4   7   3       45.28       56.47      5.13 o 
  -3   7   3      170.36      183.79      7.46 o 
  -2   7   3      448.92      428.08      6.76 o 
  -1   7   3      119.03      102.79      3.35 o 
   0   7   3      183.79      168.58      4.04 o 
   1   7   3       50.97       67.17      2.05 o 
   2   7   3     3758.76     3912.77     42.15 o 
   3   7   3       65.84       59.97      2.62 o 
   4   7   3      171.71      200.34      4.95 o 
   5   7   3      278.20      249.43     12.38 o 
   6   7   3        8.88       13.19      4.72 o 
   7   7   3        8.81       17.21      6.71 o 
   8   7   3       11.17       21.45      7.63 o 
  -8   8   3       10.12       12.31      6.39 o 
  -7   8   3        5.51        3.29      4.94 o 
  -6   8   3        0.01       -3.24      5.38 o 
  -5   8   3      103.90      102.49      5.55 o 
  -4   8   3       52.44       56.10      8.47 o 
  -3   8   3        5.15        6.09      3.56 o 
  -2   8   3      249.72      265.38      7.60 o 
  -1   8   3     1002.97     1012.44     11.57 o 
   0   8   3       13.07        7.53      1.48 o 
   1   8   3       20.87       14.41      1.50 o 
   2   8   3       23.51       34.31      2.22 o 
   3   8   3        9.50       12.98      2.11 o 
   4   8   3       96.03       96.65      4.06 o 
   5   8   3      291.60      282.64      9.80 o 
   6   8   3        9.83        6.22      4.79 o 
   7   8   3        3.54        0.52      5.97 o 
  -7   9   3        0.14        0.91      4.45 o 
  -6   9   3       15.63       19.11      2.60 o 
  -5   9   3        0.05       -5.44      5.44 o 
  -4   9   3       62.11       68.15      6.26 o 
  -3   9   3       49.68       47.10      4.82 o 
  -2   9   3      999.11      986.85     13.68 o 
  -1   9   3       79.54       79.20      2.63 o 
   0   9   3       20.75       26.00      2.13 o 
   1   9   3       66.79       67.86      2.41 o 
   2   9   3       45.18       59.88      2.29 o 
   3   9   3      270.76      269.61      5.71 o 
   4   9   3        6.31        2.43      2.26 o 
   5   9   3        1.48        0.47      2.82 o 
   6   9   3       23.76       21.68      5.86 o 
   7   9   3        1.52       -2.13      5.90 o 
  -7  10   3       47.10       86.28     16.42 o 
  -6  10   3        2.29        2.77      2.64 o 
  -5  10   3        5.61        2.46      6.34 o 
  -4  10   3      273.33      262.18     16.98 o 
  -3  10   3       15.92       16.36      2.38 o 
  -2  10   3       17.86       19.68      1.93 o 
  -1  10   3        2.90        3.21      1.68 o 
   0  10   3       90.48       94.35      3.30 o 
   1  10   3      291.92      307.48      5.07 o 
   2  10   3       36.72       35.48      2.02 o 
   3  10   3        2.49        1.42      2.11 o 
   4  10   3       89.45       79.71      4.50 o 
   5  10   3       41.24       41.37      5.07 o 
   6  10   3        8.83        3.30      4.64 o 
   7  10   3        3.14        6.17      6.16 o 
  -7  11   3        2.29       -5.07     11.35 o 
  -6  11   3        5.18        4.33      7.14 o 
  -5  11   3        3.41        6.61      9.65 o 
  -4  11   3      255.99      274.11     14.83 o 
  -3  11   3       77.24       71.81      3.56 o 
  -2  11   3       22.46       23.71      2.38 o 
  -1  11   3       33.76       36.85      2.25 o 
   0  11   3        0.36        0.23      1.38 o 
   1  11   3      515.58      524.81      7.28 o 
   2  11   3       13.11       10.17      2.29 o 
   3  11   3       74.12       71.21      4.97 o 
   4  11   3       85.11       83.81      4.29 o 
   5  11   3       21.93       30.23      4.94 o 
   6  11   3        2.08       -2.44      4.55 o 
   7  11   3       28.00       21.56      6.56 o 
  -6  12   3       15.66       24.33     12.42 o 
  -5  12   3        6.68        8.32      6.85 o 
  -4  12   3        0.90       -4.70      4.70 o 
  -3  12   3       26.36       25.99      2.75 o 
  -2  12   3        6.97        7.81      2.50 o 
  -1  12   3        6.16        4.98      2.52 o 
   0  12   3       60.04       66.62      4.16 o 
   1  12   3       72.29       69.51      3.55 o 
   2  12   3       16.66       23.80      2.93 o 
   3  12   3        0.00        3.39      2.24 o 
   4  12   3       68.85       59.36      3.74 o 
   5  12   3        5.74       -0.90      4.13 o 
   6  12   3       74.01       68.78      6.60 o 
  -6  13   3        1.10        0.63      7.38 o 
  -5  13   3       20.97        8.25      7.28 o 
  -4  13   3       23.90       26.63      6.11 o 
  -3  13   3        0.59        0.02      2.44 o 
  -2  13   3        4.15        5.00      2.71 o 
  -1  13   3        0.88       -2.71      2.71 o 
   0  13   3       66.47       64.72      4.47 o 
   1  13   3      284.45      303.14      8.51 o 
   2  13   3        0.18        1.80      2.98 o 
   3  13   3       36.34       37.26      3.77 o 
   4  13   3        4.87        2.00      3.12 o 
   5  13   3        0.48        0.09      3.31 o 
   6  13   3        1.66        2.93      4.83 o 
  -6  14   3        2.36        2.84     10.95 o 
  -5  14   3       12.12       13.55      3.63 o 
  -4  14   3        0.26       -0.84      3.53 o 
  -3  14   3      178.33      174.24      6.52 o 
  -2  14   3       11.95        6.14      3.81 o 
  -1  14   3        0.55        1.17      2.92 o 
   0  14   3      166.77      166.90      6.68 o 
   1  14   3        0.67        1.74      3.17 o 
   2  14   3        3.21        2.95      3.21 o 
   3  14   3       59.23       61.98      5.63 o 
   4  14   3       22.32       22.00      4.01 o 
   5  14   3        9.86       16.45      4.27 o 
  -5  15   3        8.23       -1.16      3.93 o 
  -4  15   3        2.30        2.45      4.18 o 
  -3  15   3        1.89       -2.74      3.02 o 
  -2  15   3       17.44       14.58      5.54 o 
  -1  15   3       23.91       25.08      3.97 o 
   0  15   3        8.06        7.24      3.51 o 
   1  15   3        5.71        4.24      3.43 o 
   2  15   3        0.39        0.48      3.74 o 
   3  15   3        3.96        6.79      3.68 o 
   4  15   3        0.27       -4.71      4.71 o 
   5  15   3        4.14       -0.45      4.02 o 
  -4  16   3        7.51        4.14      7.38 o 
  -3  16   3       23.55       22.56      3.93 o 
  -2  16   3       74.65       88.74      5.54 o 
  -1  16   3       14.58       18.26      5.89 o 
   0  16   3        0.39       -3.36      3.36 o 
   1  16   3        6.49       13.21      4.00 o 
   2  16   3        1.55        1.03      3.54 o 
   3  16   3        7.05       10.66      3.96 o 
   4  16   3        1.13        1.74      5.58 o 
  -4  17   3        0.10       -5.40      7.87 o 
  -3  17   3        2.66       -1.52      3.62 o 
  -2  17   3        4.67       -2.81      4.44 o 
  -1  17   3       27.14       22.93      5.69 o 
   0  17   3        3.80        2.31      3.83 o 
   1  17   3        7.39        5.03      4.03 o 
   2  17   3        2.86        1.56      4.24 o 
   3  17   3        5.58        2.58      4.00 o 
  -2  18   3       26.15       32.24      5.12 o 
  -1  18   3       12.15       12.92      4.50 o 
   0  18   3        0.11       -3.57      3.57 o 
   1  18   3        0.31        4.30      4.62 o 
   2  18   3       26.20       20.27      4.63 o 
   0  19   3        0.32        8.95      8.80 o 
  -8   0   4       11.96        5.27      9.46 o 
  -6   0   4     2273.63     2292.91     73.67 o 
  -4   0   4     2266.18     2229.25     29.40 o 
  -2   0   4      527.18      635.59      7.60 o 
   2   0   4      197.35      188.15      4.72 o 
   4   0   4       16.86       14.93      2.62 o 
   6   0   4       53.92       49.17     10.14 o 
   8   0   4       25.96       16.59     10.98 o 
  -8   1   4       17.15       15.24      7.22 o 
  -7   1   4        6.53        8.46      6.21 o 
  -6   1   4      162.67      153.21      9.50 o 
  -5   1   4       17.82       15.01      1.98 o 
  -4   1   4        4.08        3.31      1.29 o 
  -3   1   4      288.15      314.76      3.78 o 
  -2   1   4      153.82      179.31      2.25 o 
  -1   1   4      930.12      913.29      7.17 o 
   0   1   4     1543.27     1523.35     12.04 o 
   1   1   4      154.04      170.34      2.43 o 
   2   1   4       87.86      114.24      2.29 o 
   3   1   4       57.70       71.04      1.97 o 
   4   1   4     1808.43     1885.97     19.31 o 
   5   1   4        0.36       -1.83      1.83 o 
   6   1   4        0.20       -5.21      5.21 o 
   7   1   4        3.13        1.04      6.02 o 
   8   1   4        2.42        1.36      6.88 o 
  -8   2   4       25.75       13.62      7.26 o 
  -7   2   4       20.44       18.64      6.47 o 
  -6   2   4       63.10       59.98      7.44 o 
  -5   2   4      116.73      129.80      4.48 o 
  -4   2   4      260.62      250.77      3.75 o 
  -3   2   4      192.57      192.46      2.72 o 
  -2   2   4       15.21       15.96      1.05 o 
  -1   2   4       48.89       43.30      0.97 o 
   0   2   4     3794.59     3775.44     26.91 o 
   1   2   4     3921.51     3705.53     29.93 o 
   2   2   4      214.90      246.65      3.39 o 
   3   2   4      814.88      818.47      9.26 o 
   4   2   4      165.41      182.84      3.99 o 
   5   2   4       17.19       17.32      2.43 o 
   6   2   4        3.31        3.63      4.28 o 
   7   2   4        2.44        1.89      6.24 o 
   8   2   4       53.20       70.80      9.45 o 
  -8   3   4       22.11       36.02     10.92 o 
  -7   3   4       11.52       13.57     10.61 o 
  -6   3   4        8.43        1.02      3.39 o 
  -5   3   4      253.61      256.77      4.76 o 
  -4   3   4      301.59      310.82      4.28 o 
  -3   3   4        3.68        0.53      1.29 o 
  -2   3   4      631.28      648.07      7.61 o 
  -1   3   4      158.35      166.19      2.32 o 
   0   3   4      251.71      233.18      2.52 o 
   1   3   4       41.70       39.29      1.27 o 
   2   3   4       60.46       51.64      1.58 o 
   3   3   4     1514.61     1692.99     19.44 o 
   4   3   4       48.91       66.70      3.48 o 
   5   3   4       41.23       41.81      3.79 o 
   6   3   4       99.43       91.56      6.87 o 
   7   3   4       14.22        1.92      5.90 o 
   8   3   4       33.02       25.66      8.23 o 
  -8   4   4       32.95       45.47     11.32 o 
  -7   4   4       43.88       56.09      7.31 o 
  -6   4   4       82.38       85.00      4.95 o 
  -5   4   4      330.76      330.12      6.15 o 
  -4   4   4       71.04       71.26      2.22 o 
  -3   4   4      337.91      348.99      5.75 o 
  -2   4   4      892.90      972.80     15.48 o 
  -1   4   4        4.62        6.52      0.86 o 
   0   4   4      123.21      119.09      2.03 o 
   1   4   4      223.74      230.02      3.69 o 
   2   4   4      764.77      743.04     10.16 o 
   3   4   4       45.17       72.32      2.52 o 
   4   4   4       20.92       15.19      1.81 o 
   5   4   4      518.21      519.72     11.57 o 
   6   4   4       19.74       18.86      5.07 o 
   7   4   4        5.30       -5.74      5.74 o 
   8   4   4        3.43        4.75      7.25 o 
  -8   5   4        9.02        7.66      6.64 o 
  -7   5   4      208.01      225.22     27.34 o 
  -6   5   4        7.14        6.85      3.02 o 
  -5   5   4      598.43      551.51      8.44 o 
  -4   5   4      239.35      249.80      5.50 o 
  -3   5   4      290.99      303.30      5.53 o 
  -2   5   4       18.86       20.24      1.48 o 
  -1   5   4      227.28      228.49      3.51 o 
   0   5   4        5.72        2.59      1.08 o 
   1   5   4      590.54      588.32      9.39 o 
   2   5   4     2237.40     2392.75     28.94 o 
   3   5   4      877.60      904.95     11.43 o 
   4   5   4        0.57        1.30      1.50 o 
   5   5   4        0.85       -0.13      3.30 o 
   6   5   4       22.14       11.98      4.64 o 
   7   5   4        0.02       -2.50      5.94 o 
   8   5   4       26.81       12.25      7.73 o 
  -8   6   4        6.87       -0.31     12.42 o 
  -7   6   4        6.65        6.54      5.50 o 
  -6   6   4        8.18       11.90      2.97 o 
  -5   6   4       55.79       48.62      2.25 o 
  -4   6   4        4.47        1.49      1.56 o 
  -3   6   4      131.67      133.17      6.22 o 
  -2   6   4     1412.85     1381.95     17.34 o 
  -1   6   4     2307.17     2295.28     22.15 o 
   0   6   4       13.72       16.94      1.35 o 
   1   6   4      188.68      232.18      4.15 o 
   2   6   4       38.41       49.88      2.16 o 
   3   6   4       37.10       44.80      2.09 o 
   4   6   4      146.44      140.16      3.67 o 
   5   6   4      178.32      155.55      7.04 o 
   6   6   4        1.92        1.89      4.57 o 
   7   6   4       15.55       14.04     12.30 o 
   8   6   4        4.77       -2.14      7.23 o 
  -8   7   4       29.75       42.45      7.63 o 
  -7   7   4        4.64        9.17      9.95 o 
  -6   7   4        0.01        1.91      2.52 o 
  -5   7   4      322.51      316.05      7.45 o 
  -4   7   4       93.88       88.93      7.47 o 
  -3   7   4        5.10        7.74      4.28 o 
  -2   7   4      101.95       90.11      2.78 o 
  -1   7   4     3814.93     3860.75     36.50 o 
   0   7   4       75.79       85.51      2.54 o 
   1   7   4       44.05       54.95      2.17 o 
   2   7   4      660.88      631.22      8.64 o 
   3   7   4      289.77      286.74      5.05 o 
   4   7   4      281.79      281.11      6.21 o 
   5   7   4      284.80      263.23      7.92 o 
   6   7   4      132.92      128.02      7.92 o 
   7   7   4        5.34        1.85      5.93 o 
   8   7   4        9.62        7.53      7.24 o 
  -8   8   4        1.78       -0.65      5.75 o 
  -7   8   4        5.27       -0.24      4.82 o 
  -6   8   4       46.86       51.43      3.40 o 
  -5   8   4       44.51       38.69      7.33 o 
  -4   8   4       61.65       59.63      5.60 o 
  -3   8   4       32.29       31.64      4.20 o 
  -2   8   4        7.98        2.15      1.57 o 
  -1   8   4     1437.26     1405.95     14.51 o 
   0   8   4       80.88       83.66      2.57 o 
   1   8   4       24.12       25.40      1.81 o 
   2   8   4      207.49      233.07      4.21 o 
   3   8   4       99.20      108.64      4.07 o 
   4   8   4      172.25      175.21      4.97 o 
   5   8   4       60.96       66.71      4.50 o 
   6   8   4       22.83       32.44      5.62 o 
   7   8   4        0.81       -3.17      5.86 o 
  -7   9   4       28.20       38.46     13.96 o 
  -6   9   4        4.57        6.10      4.31 o 
  -5   9   4        3.17       12.90      6.50 o 
  -4   9   4      330.38      325.60     11.46 o 
  -3   9   4       93.49       86.84      5.98 o 
  -2   9   4       41.99       42.37      2.49 o 
  -1   9   4      477.31      429.66      6.20 o 
   0   9   4      320.50      316.92      8.02 o 
   1   9   4      345.68      352.45      5.78 o 
   2   9   4      107.90      118.32      3.20 o 
   3   9   4      212.00      216.25      5.49 o 
   4   9   4        3.93        3.49      2.47 o 
   5   9   4      101.98      109.08      5.36 o 
   6   9   4        0.81       -1.51      5.61 o 
   7   9   4        5.71        4.41      6.41 o 
  -7  10   4        1.20       -2.64     10.68 o 
  -6  10   4        1.29       -6.09      6.09 o 
  -5  10   4       30.97       41.26     14.33 o 
  -4  10   4      368.81      361.43     17.46 o 
  -3  10   4        6.81        4.14      1.83 o 
  -2  10   4      116.32      117.67      5.62 o 
  -1  10   4       41.02       44.83      2.18 o 
   0  10   4      259.84      273.24      5.10 o 
   1  10   4       41.32       43.44      2.26 o 
   2  10   4        2.14        2.35      1.64 o 
   3  10   4      169.97      153.57      5.62 o 
   4  10   4      227.58      220.82      6.49 o 
   5  10   4       80.29       93.14      9.10 o 
   6  10   4        0.10        3.88      4.87 o 
   7  10   4        3.27        1.13      6.37 o 
  -7  11   4        3.99       13.96     12.64 o 
  -6  11   4       10.98        1.13      6.94 o 
  -5  11   4       14.76       11.23      7.26 o 
  -4  11   4        1.55        2.58      4.24 o 
  -3  11   4       34.24       26.98      2.72 o 
  -2  11   4        2.32        1.62      2.00 o 
  -1  11   4       23.10       20.21      2.14 o 
   0  11   4        2.00        1.70      1.59 o 
   1  11   4      468.61      499.65      7.16 o 
   2  11   4       22.63       26.67      2.59 o 
   3  11   4       53.73       58.14      3.31 o 
   4  11   4       63.94       60.70      4.48 o 
   5  11   4       19.52       18.73      4.87 o 
   6  11   4       11.65        5.18      5.06 o 
   7  11   4        3.24       -6.15      6.15 o 
  -6  12   4        5.42        0.06      7.41 o 
  -5  12   4       67.00       83.92     14.87 o 
  -4  12   4       84.37       84.66      7.31 o 
  -3  12   4      384.74      361.33     10.50 o 
  -2  12   4        3.30       -2.29      2.29 o 
  -1  12   4        0.00       -2.33      2.33 o 
   0  12   4       43.74       44.53      3.48 o 
   1  12   4       49.06       55.27      3.99 o 
   2  12   4        0.65        3.96      2.31 o 
   3  12   4       20.38       21.91      2.79 o 
   4  12   4      198.00      191.77      6.57 o 
   5  12   4        3.12        3.14      4.71 o 
   6  12   4        1.01       -4.82      4.82 o 
  -6  13   4       21.76       29.87      8.99 o 
  -5  13   4        9.01       13.37      7.83 o 
  -4  13   4       37.84       37.67      6.19 o 
  -3  13   4        1.58        2.22      2.51 o 
  -2  13   4       15.66       15.60      2.90 o 
  -1  13   4        0.12        1.81      2.92 o 
   0  13   4       80.17       74.69      4.67 o 
   1  13   4       22.38       15.63      3.52 o 
   2  13   4        1.49        4.06      3.12 o 
   3  13   4        3.53        2.61      3.68 o 
   4  13   4        0.66       -1.91      3.05 o 
   5  13   4        2.47       -1.78      3.55 o 
   6  13   4        0.32       -5.48      5.48 o 
  -6  14   4       12.65       18.32     11.83 o 
  -5  14   4       73.59       67.55     13.99 o 
  -4  14   4       11.75        9.67      4.09 o 
  -3  14   4      323.84      329.43      8.57 o 
  -2  14   4        1.33        1.22      3.03 o 
  -1  14   4        0.39        0.51      3.86 o 
   0  14   4        7.47        0.67      3.20 o 
   1  14   4      175.50      172.46      6.92 o 
   2  14   4        5.97        7.23      3.38 o 
   3  14   4       24.76       26.35      4.05 o 
   4  14   4        1.25       -3.32      3.32 o 
   5  14   4        4.10       10.45      4.39 o 
  -5  15   4        2.63       10.74      4.76 o 
  -4  15   4       38.95       45.48      5.43 o 
  -3  15   4        0.38        0.84      3.06 o 
  -2  15   4       75.05       77.30      5.02 o 
  -1  15   4        8.48        0.60      3.28 o 
   0  15   4        7.05        2.99      3.40 o 
   1  15   4       15.50       15.36      4.10 o 
   2  15   4       19.65       18.73      3.86 o 
   3  15   4       84.83       87.58      5.66 o 
   4  15   4        0.33       -4.69      5.67 o 
   5  15   4        1.92        0.54      4.40 o 
  -4  16   4       28.20       19.19      6.10 o 
  -3  16   4       20.14       15.20      3.82 o 
  -2  16   4        6.38        2.49      3.58 o 
  -1  16   4        7.31        3.88      3.71 o 
   0  16   4       37.61       32.91      4.57 o 
   1  16   4       39.31       44.41      4.72 o 
   2  16   4       16.15        8.18      3.83 o 
   3  16   4        0.04       -1.05      3.72 o 
   4  16   4        0.27       -1.40      4.40 o 
  -3  17   4        1.32        3.66      3.63 o 
  -2  17   4       57.98       67.00      5.55 o 
  -1  17   4        1.17        0.07      4.64 o 
   0  17   4        0.18       -0.95      3.90 o 
   1  17   4       10.29        5.64      4.01 o 
   2  17   4        2.81        2.95      3.93 o 
   3  17   4        1.29       -1.06      3.84 o 
  -2  18   4        6.00        5.89      4.25 o 
  -1  18   4       11.49       -0.91      4.14 o 
   0  18   4        5.31       -1.93      4.07 o 
   1  18   4        3.77        3.55      4.18 o 
   2  18   4       11.51       21.59      4.85 o 
  -7   0   5       75.22       80.83     11.79 o 
  -5   0   5      153.78      144.23      6.44 o 
  -3   0   5     7640.97     7968.37     98.08 o 
  -1   0   5     3155.49     3152.34     30.89 o 
   1   0   5     2647.12     2517.55     29.32 o 
   3   0   5     5453.49     5986.73     74.65 o 
   5   0   5       58.60       63.90      9.99 o 
   7   0   5        0.14        1.86      8.79 o 
  -8   1   5        5.93        4.40      6.48 o 
  -7   1   5       56.60       65.86      9.24 o 
  -6   1   5      196.53      173.39     12.23 o 
  -5   1   5        9.80        7.37      1.70 o 
  -4   1   5       96.27      124.82      2.77 o 
  -3   1   5      314.21      346.53      4.10 o 
  -2   1   5      553.82      432.53      4.55 o 
  -1   1   5        2.57        3.76      0.58 o 
   0   1   5       28.83       23.23      1.14 o 
   1   1   5      748.44      691.48      7.59 o 
   2   1   5     3109.40     3072.78     27.62 o 
   3   1   5       18.29       17.44      1.46 o 
   4   1   5      740.85      835.82     10.48 o 
   5   1   5        2.00        1.05      2.43 o 
   6   1   5        0.47        1.17      5.27 o 
   7   1   5      109.65      108.25      9.85 o 
   8   1   5        0.23        6.23      6.98 o 
  -8   2   5        1.74       -6.25      6.25 o 
  -7   2   5       88.97       97.41      8.76 o 
  -6   2   5       27.83       17.85      6.42 o 
  -5   2   5        0.29       -1.47      1.47 o 
  -4   2   5      802.85      827.85      8.77 o 
  -3   2   5      370.03      370.71      4.25 o 
  -2   2   5      151.65      148.59      2.16 o 
  -1   2   5       14.63       15.58      0.92 o 
   0   2   5     2767.57     2619.40     18.98 o 
   1   2   5     1808.49     1730.13     15.38 o 
   2   2   5       19.93       31.07      1.36 o 
   3   2   5     3247.85     3472.07     32.93 o 
   4   2   5        3.01        3.05      1.74 o 
   5   2   5        7.81        5.62      2.54 o 
   6   2   5       68.76       56.90      7.44 o 
   7   2   5       18.38       18.07      6.97 o 
   8   2   5        7.39       10.29      7.87 o 
  -8   3   5       12.95        9.26      6.95 o 
  -7   3   5        3.83        4.47      7.98 o 
  -6   3   5       33.79       29.00      4.38 o 
  -5   3   5       99.48      100.44      3.28 o 
  -4   3   5      149.00      174.31      3.37 o 
  -3   3   5      263.85      296.18      3.95 o 
  -2   3   5      130.31      125.06      2.69 o 
  -1   3   5      472.15      478.98      4.31 o 
   0   3   5      126.26      129.40      1.93 o 
   1   3   5      268.00      300.72      3.70 o 
   2   3   5       24.11       11.26      1.11 o 
   3   3   5      240.82      252.34      5.24 o 
   4   3   5        8.08       10.07      1.59 o 
   5   3   5       23.84       28.17      3.57 o 
   6   3   5        3.83        4.06      4.29 o 
   7   3   5       19.37       19.68      9.63 o 
   8   3   5       17.72       16.95      7.49 o 
  -8   4   5       16.09        7.48      6.54 o 
  -7   4   5      164.37      188.42     10.99 o 
  -6   4   5       35.30       43.27      4.08 o 
  -5   4   5     1241.87     1204.22     15.92 o 
  -4   4   5       46.11       43.61      2.19 o 
  -3   4   5       24.58       20.62      2.77 o 
  -2   4   5        0.23       -0.85      1.41 o 
  -1   4   5     1172.31     1210.81      9.66 o 
   0   4   5      245.49      250.47      3.36 o 
   1   4   5      468.81      468.13      5.32 o 
   2   4   5     1402.81     1434.38     27.38 o 
   3   4   5        1.06        1.80      1.18 o 
   4   4   5       27.18       18.28      1.97 o 
   5   4   5       27.40       37.59      4.03 o 
   6   4   5       34.91       30.46      5.19 o 
   7   4   5        1.39       -1.69      6.20 o 
   8   4   5       17.18       18.78      8.29 o 
  -8   5   5        0.87       -8.31     10.36 o 
  -7   5   5       50.78       55.72      7.25 o 
  -6   5   5        3.56        4.80      2.94 o 
  -5   5   5       12.90        7.33      1.97 o 
  -4   5   5        2.85       -0.48      1.73 o 
  -3   5   5       27.71       22.78      1.68 o 
  -2   5   5      948.89     1030.97     14.60 o 
  -1   5   5     1721.71     1611.63     14.25 o 
   0   5   5       29.92       22.52      1.25 o 
   1   5   5      399.09      386.01      5.07 o 
   2   5   5      291.68      296.71      6.08 o 
   3   5   5      733.91      805.78     10.82 o 
   4   5   5       30.87       45.19      2.47 o 
   5   5   5      384.28      381.17     13.82 o 
   6   5   5        6.16       11.35      4.66 o 
   7   5   5        2.63       -5.87      6.19 o 
   8   5   5        1.31        9.09      7.38 o 
  -8   6   5       60.00       60.86     10.76 o 
  -7   6   5       75.48       85.15      7.75 o 
  -6   6   5      147.34      163.06      7.42 o 
  -5   6   5      381.68      364.62      6.02 o 
  -4   6   5       68.54       68.44      3.87 o 
  -3   6   5       89.48      106.18      5.58 o 
  -2   6   5       13.31       19.71      1.64 o 
  -1   6   5     1255.33     1277.83     13.05 o 
   0   6   5      337.80      384.09      5.09 o 
   1   6   5      436.28      409.54      5.42 o 
   2   6   5      314.74      305.63      5.20 o 
   3   6   5      214.47      221.03      5.42 o 
   4   6   5      226.13      242.41      5.04 o 
   5   6   5      145.65      131.99      8.06 o 
   6   6   5       25.66       29.48      5.55 o 
   7   6   5       18.46       13.47      6.70 o 
   8   6   5        4.88        6.53      7.19 o 
  -8   7   5       73.92       91.65      8.63 o 
  -7   7   5       35.05       39.77      6.14 o 
  -6   7   5       59.63       65.25      3.99 o 
  -5   7   5        0.18       -2.42      2.42 o 
  -4   7   5       45.44       42.96      4.97 o 
  -3   7   5       40.02       43.23      4.35 o 
  -2   7   5      726.52      719.66     11.12 o 
  -1   7   5     2168.13     2138.82     21.02 o 
   0   7   5      130.95      113.02      2.81 o 
   1   7   5      110.74       94.75      2.59 o 
   2   7   5      413.78      475.05      7.15 o 
   3   7   5        2.57        4.24      1.63 o 
   4   7   5        1.07        1.59      2.05 o 
   5   7   5       18.96       13.10      3.33 o 
   6   7   5        0.22       -3.45      4.44 o 
   7   7   5        9.28        5.87      6.60 o 
  -8   8   5        0.01        3.83      5.72 o 
  -7   8   5       32.01       22.15      5.26 o 
  -6   8   5       81.56       81.92      3.35 o 
  -5   8   5       19.07        3.29      5.57 o 
  -4   8   5     1020.39      980.70     21.68 o 
  -3   8   5      146.37      134.45      6.68 o 
  -2   8   5       61.90       57.27      3.44 o 
  -1   8   5     1025.30     1022.40     11.64 o 
   0   8   5     1218.64     1269.05     14.28 o 
   1   8   5      182.44      190.38      5.74 o 
   2   8   5      100.83       96.09      3.40 o 
   3   8   5       94.19       94.44      3.12 o 
   4   8   5       11.97       12.85      2.88 o 
   5   8   5        2.85        0.26      4.05 o 
   6   8   5       83.50       81.47      7.18 o 
   7   8   5        4.12        9.05      6.61 o 
  -7   9   5       13.35       -3.48     10.88 o 
  -6   9   5       22.45       22.39      7.52 o 
  -5   9   5       48.76       41.43      7.58 o 
  -4   9   5      569.04      527.52     14.75 o 
  -3   9   5       18.14        9.93      3.94 o 
  -2   9   5        0.33       -1.20      1.43 o 
  -1   9   5      118.95      115.53      3.07 o 
   0   9   5        3.37        4.59      1.47 o 
   1   9   5      134.68      137.85      3.72 o 
   2   9   5        1.73        1.83      1.64 o 
   3   9   5      231.89      211.80      5.00 o 
   4   9   5      110.64      111.36      7.25 o 
   5   9   5      295.49      280.82     14.24 o 
   6   9   5       36.15       44.52      6.15 o 
   7   9   5        6.80        1.76      8.67 o 
  -7  10   5       13.78        4.06     11.22 o 
  -6  10   5        7.23        1.95      8.60 o 
  -5  10   5       22.51       33.87      7.53 o 
  -4  10   5       24.25       28.08      6.90 o 
  -3  10   5       26.64       20.86      2.15 o 
  -2  10   5        0.14       -1.66      1.66 o 
  -1  10   5        6.50        7.70      1.71 o 
   0  10   5      486.04      509.33      7.47 o 
   1  10   5        0.27        0.20      1.30 o 
   2  10   5       46.66       43.68      2.40 o 
   3  10   5      165.27      159.98      4.87 o 
   4  10   5        5.34        4.37      2.76 o 
   5  10   5        0.00        0.86      4.46 o 
   6  10   5       10.61       17.63      5.46 o 
   7  10   5        1.91       10.32      6.95 o 
  -7  11   5        0.23       23.39     12.71 o 
  -6  11   5        1.75        6.23      7.09 o 
  -5  11   5        0.20       -5.41      5.41 o 
  -4  11   5       90.59       94.13      7.20 o 
  -3  11   5      687.30      699.38     11.96 o 
  -2  11   5      123.24      115.17      4.75 o 
  -1  11   5        0.15       -2.38      2.38 o 
   0  11   5        7.70        8.31      1.79 o 
   1  11   5        0.00       -1.78      1.78 o 
   2  11   5       11.02       10.58      2.48 o 
   3  11   5        5.85        4.78      2.37 o 
   4  11   5      115.13      121.57      8.01 o 
   5  11   5        3.07       -2.52      4.29 o 
   6  11   5        0.53       -2.79      4.60 o 
  -6  12   5       15.90       26.78      8.64 o 
  -5  12   5        4.27        9.80      7.04 o 
  -4  12   5        0.10       -4.23      4.53 o 
  -3  12   5        0.03       -2.16      2.16 o 
  -2  12   5       64.14       76.07      3.88 o 
  -1  12   5        6.79        5.61      2.63 o 
   0  12   5       10.11       16.51      3.45 o 
   1  12   5      100.14      102.03      5.38 o 
   2  12   5       10.49       10.46      2.95 o 
   3  12   5        7.57        6.20      3.06 o 
   4  12   5        0.00       -2.34      3.60 o 
   5  12   5        0.25       -4.48      4.48 o 
   6  12   5       18.09       13.79      5.60 o 
  -6  13   5        2.98       -6.74     11.10 o 
  -5  13   5        3.75        1.35     12.06 o 
  -4  13   5        0.90       -5.37      8.01 o 
  -3  13   5      135.80      137.33      5.05 o 
  -2  13   5        4.61        2.28      2.66 o 
  -1  13   5       28.06       30.59      3.63 o 
   0  13   5       59.47       60.55      4.40 o 
   1  13   5       13.74       11.73      5.52 o 
   2  13   5       57.21       60.62      4.61 o 
   3  13   5        4.66        3.10      3.34 o 
   4  13   5        0.25       -0.78      3.48 o 
   5  13   5       14.60       11.27      5.83 o 
   6  13   5        1.84        7.20      6.00 o 
  -5  14   5        0.01       -4.87      9.80 o 
  -4  14   5        3.26        1.29      3.29 o 
  -3  14   5       38.16       34.31      3.64 o 
  -2  14   5       40.96       41.92      4.05 o 
  -1  14   5        0.63        3.07      3.94 o 
   0  14   5       93.58       98.25      5.40 o 
   1  14   5       21.16       19.86      4.30 o 
   2  14   5        2.32        3.12      3.30 o 
   3  14   5       13.35       12.06      3.73 o 
   4  14   5      130.97      123.17      6.42 o 
   5  14   5        2.23       -2.58      5.29 o 
  -5  15   5        1.42       -6.79     10.51 o 
  -4  15   5        4.41       -1.63      8.18 o 
  -3  15   5        0.10       -2.87      2.87 o 
  -2  15   5       22.49       15.31      4.20 o 
  -1  15   5        4.39        5.98      3.46 o 
   0  15   5       44.50       52.58      4.85 o 
   1  15   5        4.50        2.98      3.48 o 
   2  15   5       19.94       27.06      4.24 o 
   3  15   5        1.07        1.45      3.76 o 
   4  15   5        1.25        5.54      4.75 o 
   5  15   5        0.00       -0.84      4.58 o 
  -4  16   5       10.03        5.26      6.54 o 
  -3  16   5        0.09       -1.01      3.29 o 
  -2  16   5       36.76       35.10      4.48 o 
  -1  16   5        6.42       10.51      3.96 o 
   0  16   5        6.05        3.57      3.73 o 
   1  16   5        6.05       10.12      3.93 o 
   2  16   5        4.98        4.47      3.76 o 
   3  16   5       68.34       77.93      8.29 o 
   4  16   5       14.18       16.60      5.11 o 
  -3  17   5        1.21       -3.44      3.44 o 
  -2  17   5       11.61       13.13      4.25 o 
  -1  17   5      120.56      118.37      6.76 o 
   0  17   5        2.34       -0.42      3.82 o 
   1  17   5        2.83       -1.69      3.72 o 
   2  17   5       15.61       19.31      4.50 o 
   3  17   5        8.18        7.87      4.29 o 
  -2  18   5       32.35       27.64      4.93 o 
  -1  18   5       35.40       42.88      5.43 o 
   0  18   5       11.82        8.13      4.36 o 
   1  18   5        2.24       -2.43      3.99 o 
   2  18   5       22.29       18.47      5.56 o 
  -8   0   6       54.76       68.91     12.54 o 
  -6   0   6     1002.52      934.43     35.99 o 
  -4   0   6      136.01      132.52      4.09 o 
  -2   0   6     4438.38     4665.45     52.53 o 
   0   0   6     9014.74     8708.69     83.75 o 
   2   0   6      170.14      149.10      4.70 o 
   4   0   6        1.49        8.44      2.21 o 
   6   0   6       22.78       25.28      9.26 o 
   8   0   6        4.43       16.39     10.34 o 
  -8   1   6        3.76        6.22      6.70 o 
  -7   1   6       71.47       61.51      7.70 o 
  -6   1   6        0.94       -5.07      5.07 o 
  -5   1   6        1.20       -0.53      1.56 o 
  -4   1   6       41.46       46.15      1.88 o 
  -3   1   6     1888.28     2012.26     18.53 o 
  -2   1   6      126.08      126.11      2.31 o 
  -1   1   6       23.61       28.37      1.66 o 
   0   1   6      296.16      310.10      3.21 o 
   1   1   6      554.55      522.88      5.53 o 
   2   1   6       29.77       23.74      1.37 o 
   3   1   6      193.32      203.83      3.72 o 
   4   1   6      576.15      632.36      9.67 o 
   5   1   6      152.03      162.45      6.47 o 
   6   1   6        4.02       -5.36      5.36 o 
   7   1   6        0.01       -2.52      6.01 o 
   8   1   6        0.26        8.25      7.40 o 
  -8   2   6       42.67       49.12      8.24 o 
  -7   2   6        9.94       15.79      6.43 o 
  -6   2   6      553.13      541.45     17.67 o 
  -5   2   6       19.80       15.70      1.83 o 
  -4   2   6        8.00        7.19      1.27 o 
  -3   2   6      162.83      203.01      2.98 o 
  -2   2   6     3516.88     3728.68     33.02 o 
  -1   2   6      214.26      225.68      2.62 o 
   0   2   6      863.58      825.45      6.89 o 
   1   2   6     1975.65     1977.04     17.52 o 
   2   2   6      113.09      111.89      2.59 o 
   3   2   6       20.72       23.85      1.54 o 
   4   2   6       31.72       36.38      2.16 o 
   5   2   6       84.44       89.79      6.26 o 
   6   2   6       35.95       41.13      7.24 o 
   7   2   6        0.67       -6.04      6.04 o 
   8   2   6        5.42        0.17      7.19 o 
  -8   3   6        0.19       -6.22      6.22 o 
  -7   3   6      211.17      216.15     12.00 o 
  -6   3   6       47.11       37.91      4.58 o 
  -5   3   6      380.11      393.75      7.85 o 
  -4   3   6        3.99        0.82      1.25 o 
  -3   3   6     1709.29     1757.04     16.41 o 
  -2   3   6      998.23     1090.69      9.54 o 
  -1   3   6      601.71      583.23      5.19 o 
   0   3   6      108.81      118.49      1.96 o 
   1   3   6     1296.91     1221.07     12.52 o 
   2   3   6      436.96      432.24      5.84 o 
   3   3   6        0.40        0.48      1.44 o 
   4   3   6        0.10        0.31      1.62 o 
   5   3   6       70.67       64.91      6.42 o 
   6   3   6      207.61      206.10      9.72 o 
   7   3   6        2.10       -1.13      6.10 o 
   8   3   6       38.90       34.74     12.67 o 
  -8   4   6        3.58       -2.38     12.61 o 
  -7   4   6      106.81      105.50     11.27 o 
  -6   4   6       62.98       71.83      4.11 o 
  -5   4   6       94.73       83.24      3.25 o 
  -4   4   6      164.60      192.82      3.49 o 
  -3   4   6       10.94        8.19      1.60 o 
  -2   4   6      663.37      682.90     11.30 o 
  -1   4   6      176.45      152.99      2.39 o 
   0   4   6      124.36      100.81      2.21 o 
   1   4   6      665.97      690.83      7.37 o 
   2   4   6     1252.15     1265.33     13.90 o 
   3   4   6      161.19      143.69      3.75 o 
   4   4   6       47.72       56.76      3.03 o 
   5   4   6      141.82      133.04      6.01 o 
   6   4   6        5.03        6.84      4.50 o 
   7   4   6        0.60        5.29      9.87 o 
   8   4   6        2.72        9.65     10.76 o 
  -8   5   6       14.97       17.71      9.07 o 
  -7   5   6        1.17        3.98      5.53 o 
  -6   5   6       89.28       94.88      4.10 o 
  -5   5   6      596.56      544.06      8.40 o 
  -4   5   6        0.91        0.01      1.84 o 
  -3   5   6       15.79        8.26      1.56 o 
  -2   5   6       36.81       34.48      2.00 o 
  -1   5   6       14.24       22.58      1.22 o 
   0   5   6      164.54      139.40      2.82 o 
   1   5   6        2.35        0.52      1.04 o 
   2   5   6     1142.14     1169.89     15.32 o 
   3   5   6        0.86       -0.07      1.41 o 
   4   5   6       19.16       22.20      2.12 o 
   5   5   6        1.78       -3.79      3.79 o 
   6   5   6        0.51       -1.40      4.24 o 
   7   5   6        0.02       -2.36      6.15 o 
   8   5   6       15.23       16.66      9.73 o 
  -8   6   6       14.07       12.26      8.31 o 
  -7   6   6        3.85        2.30      5.05 o 
  -6   6   6       34.50       39.02      3.25 o 
  -5   6   6       22.34       15.58      1.71 o 
  -4   6   6        0.42        0.92      1.71 o 
  -3   6   6       65.09       58.20      2.90 o 
  -2   6   6      269.40      255.35      5.28 o 
  -1   6   6      420.19      419.16      5.40 o 
   0   6   6       88.32      104.81      2.70 o 
   1   6   6       37.37       31.24      1.69 o 
   2   6   6       94.09       90.10      3.19 o 
   3   6   6      238.27      264.57      5.25 o 
   4   6   6       70.82       70.52      4.03 o 
   5   6   6       19.99       20.22      4.85 o 
   6   6   6       82.16       77.85      7.10 o 
   7   6   6        3.34        4.57      6.72 o 
   8   6   6        7.31       12.15      8.00 o 
  -8   7   6       48.48       43.09     10.02 o 
  -7   7   6       38.89       48.91     10.29 o 
  -6   7   6       64.43       65.33      4.26 o 
  -5   7   6       12.97       16.66      3.67 o 
  -4   7   6      863.62      850.55     19.29 o 
  -3   7   6       17.39       19.23      1.60 o 
  -2   7   6      355.61      351.69      6.72 o 
  -1   7   6       89.46      108.85      3.08 o 
   0   7   6      429.69      436.77      5.86 o 
   1   7   6      763.10      760.67      8.91 o 
   2   7   6      590.28      599.60      9.62 o 
   3   7   6       83.95       75.10      3.06 o 
   4   7   6       80.17       95.89      4.78 o 
   5   7   6       39.46       34.01      5.21 o 
   6   7   6        9.00       -0.06      7.35 o 
   7   7   6        2.46       -0.59      6.53 o 
  -7   8   6        3.32       -2.18      6.10 o 
  -6   8   6        0.77       -1.51      3.26 o 
  -5   8   6       29.43       26.25      6.81 o 
  -4   8   6      673.18      643.46     16.53 o 
  -3   8   6       26.29       31.03      4.21 o 
  -2   8   6     1200.03     1195.47     17.48 o 
  -1   8   6      684.69      699.12      8.67 o 
   0   8   6        0.52        0.64      1.42 o 
   1   8   6      217.70      223.92      4.20 o 
   2   8   6      690.39      659.29      8.69 o 
   3   8   6       90.93       88.49      3.26 o 
   4   8   6      132.51      121.79      7.55 o 
   5   8   6       17.97       10.91      4.69 o 
   6   8   6        7.01        4.17      5.16 o 
   7   8   6        0.13       -1.78     14.08 o 
  -7   9   6        2.35       -7.60     11.39 o 
  -6   9   6       13.06        6.95      7.34 o 
  -5   9   6      102.46      112.53      9.92 o 
  -4   9   6      126.50      115.55      7.77 o 
  -3   9   6       74.79       68.83      2.84 o 
  -2   9   6       31.91       28.96      1.98 o 
  -1   9   6        3.36        7.78      1.76 o 
   0   9   6       45.63       55.33      2.85 o 
   1   9   6       36.12       40.66      2.20 o 
   2   9   6       23.35       25.43      2.42 o 
   3   9   6      190.68      188.55      6.67 o 
   4   9   6      370.29      354.56      8.53 o 
   5   9   6       17.16       20.93      5.62 o 
   6   9   6        4.74        1.11      4.84 o 
   7   9   6        8.45       -3.04      6.63 o 
  -7  10   6        0.05        2.37     11.69 o 
  -6  10   6       10.04        7.64      9.48 o 
  -5  10   6       19.67       11.34     14.14 o 
  -4  10   6       20.20       17.31      5.61 o 
  -3  10   6      108.74      108.54      3.77 o 
  -2  10   6      115.22      114.50      3.74 o 
  -1  10   6      208.44      211.71      4.30 o 
   0  10   6       22.13       30.50      2.31 o 
   1  10   6       61.80       64.62      2.75 o 
   2  10   6       28.92       31.11      2.45 o 
   3  10   6      609.76      589.48     12.79 o 
   4  10   6      267.60      254.60      8.78 o 
   5  10   6      121.63      104.66     12.37 o 
   6  10   6        0.18       -4.73      4.73 o 
   7  10   6        0.45       -3.38      6.59 o 
  -7  11   6        4.09        9.94     12.64 o 
  -6  11   6       19.78       13.50     11.88 o 
  -5  11   6        4.74        3.01      6.62 o 
  -4  11   6        0.02       -1.79      4.13 o 
  -3  11   6       22.98       17.68      5.79 o 
  -2  11   6      316.03      305.18      6.37 o 
  -1  11   6       84.33       87.17      3.69 o 
   0  11   6      250.86      250.28      9.98 o 
   1  11   6      225.77      223.92      5.74 o 
   2  11   6        1.46        2.03      2.29 o 
   3  11   6        5.34        2.53      2.47 o 
   4  11   6      105.81      111.74      7.25 o 
   5  11   6        7.97       20.89      5.42 o 
   6  11   6        0.57        1.84      5.10 o 
  -6  12   6       26.33        8.61     19.31 o 
  -5  12   6        1.43      -13.47     13.47 o 
  -4  12   6        5.09        7.23      6.65 o 
  -3  12   6      168.43      163.69      9.32 o 
  -2  12   6       34.15       38.40      3.24 o 
  -1  12   6       47.97       52.12      3.66 o 
   0  12   6       67.09       70.04      4.00 o 
   1  12   6        4.59        2.05      3.04 o 
   2  12   6        1.77       -2.70      2.73 o 
   3  12   6        5.80        4.41      3.43 o 
   4  12   6        1.14       -0.17      3.29 o 
   5  12   6       43.30       42.11      6.28 o 
   6  12   6        5.20        7.97      7.39 o 
  -6  13   6        3.02       -7.63      7.63 o 
  -5  13   6        0.44       -5.22      6.46 o 
  -4  13   6        3.06        0.92      6.45 o 
  -3  13   6      190.52      202.75      7.46 o 
  -2  13   6       44.61       42.64      4.17 o 
  -1  13   6       89.84       82.94      4.84 o 
   0  13   6        6.03        4.22      3.09 o 
   1  13   6       11.59       11.08      3.40 o 
   2  13   6       17.80       15.15      3.64 o 
   3  13   6       11.77       15.84      3.74 o 
   4  13   6       86.32       98.33      6.03 o 
   5  13   6        2.44       -4.29      4.29 o 
   6  13   6        0.06       -5.85      5.85 o 
  -5  14   6        0.00       -1.32      9.80 o 
  -4  14   6        2.30       -1.66      4.29 o 
  -3  14   6       51.12       52.92      3.90 o 
  -2  14   6       23.79       16.21      3.63 o 
  -1  14   6        3.34       -2.59      4.39 o 
   0  14   6       20.73       18.27      3.87 o 
   1  14   6       15.55       21.79      3.89 o 
   2  14   6       10.19        6.85      3.52 o 
   3  14   6        0.34        1.99      3.51 o 
   4  14   6       20.36       19.30      5.55 o 
   5  14   6       17.94       15.38      5.07 o 
  -5  15   6        2.11        8.21     11.69 o 
  -4  15   6       12.11        5.71      7.08 o 
  -3  15   6        0.42        2.87      3.07 o 
  -2  15   6       46.74       49.89      5.94 o 
  -1  15   6       43.71       51.38      8.24 o 
   0  15   6        0.07        2.98      4.40 o 
   1  15   6        0.57       -3.27      3.27 o 
   2  15   6        0.59       -2.10      3.67 o 
   3  15   6       23.70       22.28      4.30 o 
   4  15   6        7.67        9.75      4.97 o 
   5  15   6       22.84       32.83      5.90 o 
  -4  16   6       12.67       10.67      4.81 o 
  -3  16   6        0.39        4.80      3.40 o 
  -2  16   6       13.72       11.37      3.97 o 
  -1  16   6      121.23      129.06      7.02 o 
   0  16   6      125.77      129.09      6.73 o 
   1  16   6        3.12       -1.70      3.59 o 
   2  16   6        3.13        0.76      3.83 o 
   3  16   6        0.00        1.44      4.02 o 
   4  16   6       26.24       38.47      5.97 o 
  -3  17   6       11.75        3.77      4.85 o 
  -2  17   6      207.68      210.55      8.33 o 
  -1  17   6      126.35      132.25      7.09 o 
   0  17   6        0.26        5.89      4.03 o 
   1  17   6       16.88       21.35      4.41 o 
   2  17   6        4.38       -1.47      3.91 o 
   3  17   6        0.65       -3.44      4.02 o 
  -2  18   6       62.88       76.08      6.07 o 
  -1  18   6       10.49        5.94      4.55 o 
   0  18   6        6.15       -2.20      5.86 o 
   1  18   6       21.65       22.33      4.81 o 
   2  18   6        1.79       -2.48      4.26 o 
  -7   0   7       25.52       38.66      9.90 o 
  -5   0   7      116.43      132.26      5.22 o 
  -3   0   7     2847.63     3123.86     39.93 o 
  -1   0   7     2426.86     2190.79     38.99 o 
   1   0   7      223.92      216.37      4.30 o 
   3   0   7        1.75        0.78      1.55 o 
   5   0   7        6.07        3.04      4.45 o 
   7   0   7       16.42       17.44     10.37 o 
  -8   1   7       26.83       28.63      7.49 o 
  -7   1   7        4.37        2.46      5.75 o 
  -6   1   7       68.83       61.46      8.70 o 
  -5   1   7        0.01        0.83      1.51 o 
  -4   1   7       44.12       56.76      2.04 o 
  -3   1   7      757.15      835.12      8.65 o 
  -2   1   7      371.50      370.95      4.16 o 
  -1   1   7      139.66      150.17      2.74 o 
   0   1   7       68.40       53.05      1.50 o 
   1   1   7     1163.33     1114.35     10.49 o 
   2   1   7        4.60        0.36      0.85 o 
   3   1   7       53.99       81.99      2.40 o 
   4   1   7      432.55      446.18      6.42 o 
   5   1   7        0.03       -3.21      3.21 o 
   6   1   7        1.28        2.80      5.80 o 
   7   1   7       22.50       19.63      7.44 o 
   8   1   7        0.25        0.47      7.55 o 
  -8   2   7        3.80        5.50      6.65 o 
  -7   2   7       46.77       49.30      7.22 o 
  -6   2   7       18.47       11.26      6.17 o 
  -5   2   7      119.86      126.83      3.37 o 
  -4   2   7       47.29       46.48      2.36 o 
  -3   2   7      373.71      441.42      5.04 o 
  -2   2   7     1387.18     1589.60     14.90 o 
  -1   2   7      169.16      162.44      2.37 o 
   0   2   7     1285.73     1227.10     10.37 o 
   1   2   7       16.10       12.18      1.16 o 
   2   2   7      612.56      644.85      7.59 o 
   3   2   7      292.67      287.73      4.58 o 
   4   2   7      356.83      400.79      7.10 o 
   5   2   7      104.16      111.25      5.66 o 
   6   2   7       37.93       27.72      6.68 o 
   7   2   7        0.00       -1.23      6.16 o 
   8   2   7        0.09       -1.39     10.90 o 
  -8   3   7       49.73       54.05      8.38 o 
  -7   3   7       58.66       44.83     11.20 o 
  -6   3   7        5.18        1.35      2.98 o 
  -5   3   7        0.00       -1.92      1.92 o 
  -4   3   7      105.81       99.40      2.37 o 
  -3   3   7     1600.24     1671.84     15.79 o 
  -2   3   7     4224.76     4369.21     36.76 o 
  -1   3   7      101.22      100.92      2.01 o 
   0   3   7     1253.61     1245.32     11.41 o 
   1   3   7      753.00      690.26      9.23 o 
   2   3   7      148.34      140.46      3.17 o 
   3   3   7      358.88      389.85      6.49 o 
   4   3   7       87.45       93.98      3.74 o 
   5   3   7        0.04        0.58      4.25 o 
   6   3   7       29.85       28.34      5.38 o 
   7   3   7        4.10        4.03      6.78 o 
   8   3   7        5.23        3.03      7.81 o 
  -8   4   7        0.24       -5.93      5.93 o 
  -7   4   7       80.35       76.95      7.83 o 
  -6   4   7       29.73       32.27      3.37 o 
  -5   4   7      105.70       92.50      3.49 o 
  -4   4   7       85.84       83.46      3.10 o 
  -3   4   7      346.63      333.89      5.41 o 
  -2   4   7      246.52      256.96      3.61 o 
  -1   4   7     2580.79     2601.50     23.41 o 
   0   4   7     2297.95     2327.43     21.39 o 
   1   4   7      320.91      314.84      4.36 o 
   2   4   7        9.96        5.04      1.33 o 
   3   4   7      157.27      146.11      3.95 o 
   4   4   7       21.56       31.73      2.40 o 
   5   4   7      121.13      112.73      6.96 o 
   6   4   7        0.06        2.03      4.52 o 
   7   4   7        0.04       -0.92      6.27 o 
   8   4   7       14.23       26.90      9.12 o 
  -8   5   7        3.22        2.45      6.31 o 
  -7   5   7        1.58       -5.22      5.22 o 
  -6   5   7       17.18       16.76      2.77 o 
  -5   5   7      234.23      209.74      4.63 o 
  -4   5   7      214.48      196.89      3.88 o 
  -3   5   7        5.51        6.05      1.75 o 
  -2   5   7      852.03      937.38     11.33 o 
  -1   5   7      563.07      644.76      6.88 o 
   0   5   7      153.39      128.43      2.64 o 
   1   5   7      696.80      690.48      7.59 o 
   2   5   7      322.12      341.22      5.85 o 
   3   5   7      932.73      948.29     13.54 o 
   4   5   7        8.62        9.24      2.37 o 
   5   5   7       79.81       80.23      6.43 o 
   6   5   7       49.80       50.89      6.24 o 
   7   5   7        0.08       -6.11      6.11 o 
   8   5   7        1.05       13.13      8.24 o 
  -8   6   7        0.65        0.44      6.21 o 
  -7   6   7        0.04        4.09      5.18 o 
  -6   6   7       25.33       26.66      2.74 o 
  -5   6   7        2.23        1.23      1.79 o 
  -4   6   7      240.25      236.99      5.52 o 
  -3   6   7      469.96      466.19     10.14 o 
  -2   6   7        4.56        1.59      1.72 o 
  -1   6   7      220.81      214.28      3.81 o 
   0   6   7      557.05      604.41      6.90 o 
   1   6   7       86.70       79.31      2.43 o 
   2   6   7     1328.15     1348.28     16.38 o 
   3   6   7      102.58      115.11      4.32 o 
   4   6   7       67.94       67.57      3.34 o 
   5   6   7        3.04        7.44      4.47 o 
   6   6   7      137.58      141.16      8.59 o 
   7   6   7        1.24       -6.20      6.20 o 
  -8   7   7       37.39       39.62     11.44 o 
  -7   7   7        1.01        7.23      5.12 o 
  -6   7   7        3.17        2.41      2.06 o 
  -5   7   7      100.84      107.01      4.15 o 
  -4   7   7      705.28      693.29     11.88 o 
  -3   7   7      214.21      220.26      7.70 o 
  -2   7   7      471.35      475.02      7.72 o 
  -1   7   7     2142.49     2250.44     23.87 o 
   0   7   7      119.87      122.23      3.10 o 
   1   7   7      319.77      340.20      5.20 o 
   2   7   7       87.35       75.70      3.91 o 
   3   7   7      141.79      143.00      4.15 o 
   4   7   7        1.18       -1.55      2.51 o 
   5   7   7      103.65      114.01      7.28 o 
   6   7   7       11.18        5.25      5.06 o 
   7   7   7        3.38       -6.22      6.22 o 
  -7   8   7       14.15       27.26      4.98 o 
  -6   8   7        3.93        4.25      1.81 o 
  -5   8   7       32.90       40.24      7.23 o 
  -4   8   7      243.63      220.11      9.44 o 
  -3   8   7        0.51       -1.10      1.86 o 
  -2   8   7      765.14      764.44      9.68 o 
  -1   8   7      184.18      180.49      3.81 o 
   0   8   7       92.63       78.57      2.58 o 
   1   8   7      108.15      106.57      3.04 o 
   2   8   7       50.76       50.21      2.75 o 
   3   8   7      337.02      356.04      6.66 o 
   4   8   7        0.05       -0.08      3.03 o 
   5   8   7       29.43       23.99      5.94 o 
   6   8   7       42.11       46.28      6.59 o 
   7   8   7        3.09       -0.45      7.01 o 
  -7   9   7       21.50       27.07     12.44 o 
  -6   9   7       38.57       36.38      5.66 o 
  -5   9   7        1.96        0.07      5.94 o 
  -4   9   7       50.59       39.26      5.63 o 
  -3   9   7        0.18       -1.62      1.62 o 
  -2   9   7       57.76       67.93      2.77 o 
  -1   9   7      198.75      176.97      4.85 o 
   0   9   7       12.82       15.51      1.85 o 
   1   9   7      164.99      170.49      3.92 o 
   2   9   7       26.33       28.22      2.21 o 
   3   9   7       61.97       62.10      3.82 o 
   4   9   7       26.78       26.17      4.73 o 
   5   9   7      103.78       87.77      7.07 o 
   6   9   7        1.38       -1.45      4.85 o 
   7   9   7        6.37        5.80      6.99 o 
  -7  10   7       31.44       55.76     14.43 o 
  -6  10   7       17.98        6.27      6.99 o 
  -5  10   7       15.79       10.54     11.52 o 
  -4  10   7       21.26       15.17      4.82 o 
  -3  10   7       66.55       62.88      3.11 o 
  -2  10   7      680.55      674.60     10.30 o 
  -1  10   7      242.40      241.89      4.73 o 
   0  10   7      113.15      107.24      3.42 o 
   1  10   7       62.29       62.92      2.79 o 
   2  10   7       47.94       46.64      3.12 o 
   3  10   7       61.46       60.64      4.57 o 
   4  10   7        1.18       -2.46      3.59 o 
   5  10   7       23.47       23.51      9.19 o 
   6  10   7        0.06       -1.12      5.26 o 
   7  10   7       10.53        8.71      7.34 o 
  -7  11   7        3.76       -5.34     12.30 o 
  -6  11   7       42.99       58.66      9.90 o 
  -5  11   7       13.29       23.12      7.99 o 
  -4  11   7       37.89       28.99      6.05 o 
  -3  11   7     1084.92     1100.72     15.06 o 
  -2  11   7      613.85      600.28      9.75 o 
  -1  11   7      584.03      558.05     10.44 o 
   0  11   7       60.97       54.53      3.12 o 
   1  11   7       86.43       97.01      4.02 o 
   2  11   7        0.10       -2.20      2.69 o 
   3  11   7       51.92       47.62      4.00 o 
   4  11   7      152.01      170.12      6.53 o 
   5  11   7        7.86        5.22      9.39 o 
   6  11   7        0.30        2.45      5.27 o 
  -6  12   7       20.30       29.93     12.00 o 
  -5  12   7       28.05       32.49      8.24 o 
  -4  12   7        9.91        6.61      6.44 o 
  -3  12   7        1.90        5.25      2.33 o 
  -2  12   7       74.80       69.15      3.84 o 
  -1  12   7       80.54       76.39      4.13 o 
   0  12   7        2.31        3.55      2.96 o 
   1  12   7        0.97       -2.79      2.79 o 
   2  12   7        8.98        4.43      2.89 o 
   3  12   7       77.62       82.09      4.83 o 
   4  12   7       31.76       19.98      3.97 o 
   5  12   7       62.86       56.44      5.85 o 
   6  12   7       12.98       13.46      5.77 o 
  -6  13   7        8.14        6.94     15.06 o 
  -5  13   7       11.35       33.66      8.88 o 
  -4  13   7        1.35      -10.35     17.20 o 
  -3  13   7       50.97       52.69      3.50 o 
  -2  13   7       29.21       39.61      3.54 o 
  -1  13   7      392.39      403.57     10.09 o 
   0  13   7       32.73       32.56      3.94 o 
   1  13   7       73.49       66.78      8.16 o 
   2  13   7        2.12       -0.63      3.16 o 
   3  13   7       37.02       42.56      4.94 o 
   4  13   7      289.19      294.48      9.83 o 
   5  13   7       86.39       82.88      8.62 o 
  -5  14   7        0.93       -3.38      9.94 o 
  -4  14   7        7.37        5.65      3.62 o 
  -3  14   7        3.14        2.87      3.52 o 
  -2  14   7      147.43      151.20      6.43 o 
  -1  14   7       42.09       50.67      4.52 o 
   0  14   7      168.82      164.21      7.07 o 
   1  14   7       22.70       14.53      3.82 o 
   2  14   7       12.77       13.95      3.76 o 
   3  14   7        1.50       -1.21      3.65 o 
   4  14   7        0.87        5.50      4.71 o 
   5  14   7        1.37        0.20      4.73 o 
  -5  15   7        0.45        3.24     11.73 o 
  -4  15   7        0.58       -3.65      3.65 o 
  -3  15   7        0.33       -2.39      2.94 o 
  -2  15   7      117.66      127.85      7.83 o 
  -1  15   7       92.78       88.06      7.28 o 
   0  15   7       73.33       81.54      6.24 o 
   1  15   7        8.11        1.09      3.52 o 
   2  15   7        9.30       13.22      3.89 o 
   3  15   7       19.12       21.13      6.78 o 
   4  15   7       24.25       29.82      6.01 o 
  -4  16   7        1.16       -3.86      9.11 o 
  -3  16   7        0.39       -2.71      3.19 o 
  -2  16   7       21.74       30.90      5.25 o 
  -1  16   7       56.81       68.59      5.47 o 
   0  16   7        5.32        5.89      3.85 o 
   1  16   7        1.03       -0.06      3.62 o 
   2  16   7        3.26        0.60      4.96 o 
   3  16   7        5.19        6.73      4.26 o 
   4  16   7        2.38        7.71      5.11 o 
  -3  17   7        1.06       -3.81      3.81 o 
  -2  17   7       12.22       13.08      4.32 o 
  -1  17   7       29.39       33.90      4.98 o 
   0  17   7        0.32        0.56      3.96 o 
   1  17   7        3.58        2.87      3.90 o 
   2  17   7        9.04        4.22      4.23 o 
   3  17   7        0.70       -4.20      4.20 o 
  -2  18   7        3.29        4.87      5.86 o 
  -1  18   7       36.59       47.48      8.78 o 
   0  18   7        0.00       -3.91      3.91 o 
   1  18   7        6.30        3.59      4.31 o 
  -8   0   8        1.59        7.37      9.23 o 
  -6   0   8      367.18      343.99     19.47 o 
  -4   0   8       62.11       64.10      3.06 o 
  -2   0   8     1078.64      999.70     12.74 o 
   0   0   8     3625.06     3562.40     43.29 o 
   2   0   8       78.78      118.34      4.25 o 
   4   0   8        6.50        8.26      2.42 o 
   6   0   8        8.07       10.31      8.79 o 
   8   0   8        5.24       -1.86     10.24 o 
  -8   1   8        6.08       -0.79      6.26 o 
  -7   1   8       13.67        6.94      5.90 o 
  -6   1   8       20.42       13.08      4.15 o 
  -5   1   8       52.69       48.34      2.35 o 
  -4   1   8      323.78      334.87      6.36 o 
  -3   1   8      236.43      263.10      3.86 o 
  -2   1   8     1052.17     1142.50     10.11 o 
  -1   1   8     1066.05     1066.42      9.50 o 
   0   1   8     3802.92     3932.92     31.74 o 
   1   1   8      469.60      502.83      5.92 o 
   2   1   8      159.93      174.01      4.93 o 
   3   1   8        8.33       21.95      1.65 o 
   4   1   8      283.03      297.86      5.45 o 
   5   1   8      121.66      109.43      5.71 o 
   6   1   8       16.80        4.84      6.33 o 
   7   1   8        0.74        0.23      6.30 o 
   8   1   8        1.36        0.58      8.35 o 
  -8   2   8        2.53        0.82      6.36 o 
  -7   2   8        0.15       -5.25      5.25 o 
  -6   2   8      150.82      156.85      8.09 o 
  -5   2   8       95.52       87.48      2.99 o 
  -4   2   8       91.11      104.32      2.52 o 
  -3   2   8     1042.86     1044.91     10.57 o 
  -2   2   8       44.46       72.66      2.24 o 
  -1   2   8        0.86        2.28      0.92 o 
   0   2   8      324.89      275.84      3.55 o 
   1   2   8      299.16      319.59      4.63 o 
   2   2   8       37.49       42.12      1.94 o 
   3   2   8       60.13       48.28      2.19 o 
   4   2   8       12.14       11.56      2.10 o 
   5   2   8        0.12       -0.03      3.15 o 
   6   2   8        3.06       -2.79      5.86 o 
   7   2   8       10.08       10.46      6.94 o 
   8   2   8        1.84       -3.01      7.51 o 
  -8   3   8       38.30       74.72     14.48 o 
  -7   3   8       15.06       19.91      6.27 o 
  -6   3   8       24.04       17.18      3.86 o 
  -5   3   8      220.83      239.12      5.41 o 
  -4   3   8       57.32       64.20      2.04 o 
  -3   3   8     1108.46     1110.90     11.61 o 
  -2   3   8      923.14      955.03      9.19 o 
  -1   3   8        4.45       11.31      1.06 o 
   0   3   8     1314.28     1408.95     13.07 o 
   1   3   8       99.34       97.00      2.76 o 
   2   3   8      580.23      610.07      7.93 o 
   3   3   8      765.07      804.74     10.09 o 
   4   3   8        2.64        5.84      1.94 o 
   5   3   8        0.08        3.13      4.30 o 
   6   3   8       21.55       14.82      7.05 o 
   7   3   8       11.08        1.28      6.51 o 
   8   3   8        0.52        0.83     17.18 o 
  -8   4   8       10.40       17.29     11.47 o 
  -7   4   8       14.50       12.80      9.94 o 
  -6   4   8       10.67        9.07      2.87 o 
  -5   4   8       41.50       44.90      2.85 o 
  -4   4   8       16.38       18.44      1.53 o 
  -3   4   8      332.97      321.89      4.99 o 
  -2   4   8     1414.72     1635.90     15.34 o 
  -1   4   8     1135.58     1208.45     12.38 o 
   0   4   8     1236.83     1327.18     12.30 o 
   1   4   8       75.28       67.57      2.61 o 
   2   4   8       94.34       95.53      2.78 o 
   3   4   8        0.12        3.85      1.71 o 
   4   4   8        5.00        6.09      1.97 o 
   5   4   8       54.80       45.88      6.46 o 
   6   4   8       40.94       47.96     10.44 o 
   7   4   8        6.71       -5.13      6.51 o 
   8   4   8        2.82       -6.85      6.85 o 
  -8   5   8        4.54       15.44      6.71 o 
  -7   5   8       99.56       99.52      8.18 o 
  -6   5   8       37.40       30.69      3.24 o 
  -5   5   8       64.70       60.79      2.76 o 
  -4   5   8      194.81      169.69      3.69 o 
  -3   5   8      282.38      276.51      4.68 o 
  -2   5   8       65.33       61.15      1.77 o 
  -1   5   8     3718.96     3979.38     35.32 o 
   0   5   8     2164.18     2246.67     20.87 o 
   1   5   8      184.57      190.18      3.38 o 
   2   5   8       67.23       74.40      2.84 o 
   3   5   8        0.02       -1.68      1.68 o 
   4   5   8        2.30        2.61      2.23 o 
   5   5   8      119.11      125.01      7.57 o 
   6   5   8       28.35       23.89      5.58 o 
   7   5   8        2.76        4.36      7.24 o 
  -8   6   8        0.71       -0.45      5.95 o 
  -7   6   8       17.31        5.60      3.68 o 
  -6   6   8       24.91       18.11      2.81 o 
  -5   6   8       48.16       41.41      2.40 o 
  -4   6   8       65.99       54.99      2.96 o 
  -3   6   8       25.98       29.49      2.32 o 
  -2   6   8      151.59      145.62      2.91 o 
  -1   6   8        5.04        5.09      1.31 o 
   0   6   8      863.69      942.77      9.93 o 
   1   6   8      215.17      233.60      3.81 o 
   2   6   8       10.70       13.24      2.09 o 
   3   6   8       20.49       21.50      2.19 o 
   4   6   8       13.99       12.05      2.80 o 
   5   6   8       32.85       37.52      9.35 o 
   6   6   8       47.20       29.10      6.08 o 
   7   6   8        1.22        4.58      6.81 o 
  -8   7   8       40.21       23.13      6.49 o 
  -7   7   8       46.59       46.96      4.55 o 
  -6   7   8        4.43        1.30      2.10 o 
  -5   7   8        2.60        3.03      1.33 o 
  -4   7   8       76.90       76.29      4.09 o 
  -3   7   8        0.09        0.36      1.71 o 
  -2   7   8      138.32      141.76      3.48 o 
  -1   7   8       11.52        7.78      1.63 o 
   0   7   8      556.81      567.36      7.48 o 
   1   7   8       61.09       55.86      2.31 o 
   2   7   8      175.12      185.84      4.21 o 
   3   7   8      197.82      185.17      7.36 o 
   4   7   8        0.89        0.34      2.64 o 
   5   7   8        0.00        4.34      4.53 o 
   6   7   8        3.38       -1.25      4.89 o 
   7   7   8        1.05        2.00      6.76 o 
  -7   8   8       53.29       56.27      4.27 o 
  -6   8   8        1.04        0.94      1.84 o 
  -5   8   8        1.54        5.39      5.93 o 
  -4   8   8       14.66       11.97      1.81 o 
  -3   8   8       12.21        9.22      2.60 o 
  -2   8   8       16.19       14.52      1.62 o 
  -1   8   8       76.06       88.12      2.80 o 
   0   8   8      303.13      333.38      5.34 o 
   1   8   8      113.71      120.32      3.35 o 
   2   8   8      343.81      329.01      5.77 o 
   3   8   8       91.44       94.35      3.93 o 
   4   8   8       58.06       53.24      4.88 o 
   5   8   8        2.28        3.07      4.47 o 
   6   8   8       31.37       41.03      6.48 o 
   7   8   8        0.00       -6.67      9.88 o 
  -7   9   8       37.13       50.47      5.85 o 
  -6   9   8       40.22       38.99      3.60 o 
  -5   9   8      101.76       93.37      9.40 o 
  -4   9   8        9.20        1.13      4.25 o 
  -3   9   8        0.75       -1.85      1.85 o 
  -2   9   8       67.93       70.39      3.95 o 
  -1   9   8      314.00      305.94      6.85 o 
   0   9   8        0.75        2.53      1.75 o 
   1   9   8      120.93      113.33      3.31 o 
   2   9   8       87.13       96.39      4.06 o 
   3   9   8      198.85      208.68      8.05 o 
   4   9   8      126.23      125.70      6.56 o 
   5   9   8       22.00       12.92      6.62 o 
   6   9   8        5.31        2.20      5.11 o 
   7   9   8        2.07        9.12      7.73 o 
  -7  10   8       74.29       66.40      5.74 o 
  -6  10   8        3.76       20.72      9.48 o 
  -5  10   8        7.50       12.91      7.70 o 
  -4  10   8        3.52       -0.15      7.20 o 
  -3  10   8      478.88      473.10      9.48 o 
  -2  10   8      200.84      231.08      5.76 o 
  -1  10   8       57.16       52.77      2.72 o 
   0  10   8       58.87       62.45      3.13 o 
   1  10   8       67.63       60.73      3.12 o 
   2  10   8        0.22       -2.14      2.14 o 
   3  10   8      257.80      258.84      9.37 o 
   4  10   8        8.61        6.65      3.99 o 
   5  10   8       70.06       69.84      7.01 o 
   6  10   8        2.08       -3.83      5.17 o 
  -7  11   8        0.04        0.00      3.59 o 
  -6  11   8       99.68      136.84     19.62 o 
  -5  11   8       14.86       11.62      6.93 o 
  -4  11   8       10.01        8.63      6.46 o 
  -3  11   8      121.43      142.32      6.54 o 
  -2  11   8      114.16      120.67      4.70 o 
  -1  11   8      144.33      130.91      5.03 o 
   0  11   8      395.93      391.48      8.56 o 
   1  11   8       22.12       21.44      3.74 o 
   2  11   8       23.44       21.70      3.40 o 
   3  11   8        0.21       -1.73      3.42 o 
   4  11   8      279.03      286.88     11.21 o 
   5  11   8        0.02        3.03      5.08 o 
   6  11   8        2.77        5.63      5.67 o 
  -6  12   8       12.71       16.34     10.51 o 
  -5  12   8        0.59        4.88      8.14 o 
  -4  12   8        0.09       -5.84      5.84 o 
  -3  12   8       20.41       18.33      3.59 o 
  -2  12   8        9.06       15.60      4.76 o 
  -1  12   8       10.82        8.00      2.83 o 
   0  12   8        4.96        3.13      2.99 o 
   1  12   8       26.72       29.52      3.79 o 
   2  12   8        2.84        1.04      3.11 o 
   3  12   8       98.11      104.53      5.38 o 
   4  12   8        8.66       14.01      3.90 o 
   5  12   8       70.14       69.66      7.66 o 
   6  12   8        0.24        9.77      6.71 o 
  -6  13   8        1.10        2.75      8.23 o 
  -5  13   8        2.43        5.35      7.16 o 
  -4  13   8        0.21       -4.19      4.19 o 
  -3  13   8       21.53       19.19      2.92 o 
  -2  13   8      252.77      256.19      7.18 o 
  -1  13   8       94.18       86.71      5.13 o 
   0  13   8       56.21       50.06      4.45 o 
   1  13   8      113.65      114.51      8.39 o 
   2  13   8        8.94        8.80      3.56 o 
   3  13   8        0.10       -3.46      3.46 o 
   4  13   8      274.00      253.35     20.17 o 
   5  13   8        3.50       10.38      5.16 o 
  -5  14   8        5.97       11.59     10.85 o 
  -4  14   8        0.74        1.21      3.47 o 
  -3  14   8       14.26        8.09      3.10 o 
  -2  14   8      141.11      144.02      6.55 o 
  -1  14   8       26.63       24.27      3.88 o 
   0  14   8      165.65      168.16      7.03 o 
   1  14   8        1.79       -3.17      3.17 o 
   2  14   8        2.99        0.07      3.36 o 
   3  14   8       76.16       78.12      9.87 o 
   4  14   8        9.05       13.11      5.16 o 
   5  14   8        9.22       10.36      5.17 o 
  -5  15   8        0.32       17.00     12.23 o 
  -4  15   8       14.63        2.81      5.46 o 
  -3  15   8        0.01       -2.95      2.95 o 
  -2  15   8        8.62        6.90      3.84 o 
  -1  15   8       51.91       54.49      4.88 o 
   0  15   8        1.12       -0.63      3.86 o 
   1  15   8       10.70        8.72      3.87 o 
   2  15   8        3.07        6.13      3.77 o 
   3  15   8        0.62        4.25      4.02 o 
   4  15   8       17.87       31.67      5.76 o 
  -4  16   8        0.13        0.92      4.40 o 
  -3  16   8        8.33        1.28      4.16 o 
  -2  16   8        8.28        0.18      3.60 o 
  -1  16   8        8.46       10.23      3.89 o 
   0  16   8        0.37        1.66      3.72 o 
   1  16   8        5.75        1.41      3.86 o 
   2  16   8        0.21       -0.43      4.12 o 
   3  16   8       32.22       34.45      5.16 o 
  -3  17   8        6.32       10.02      4.09 o 
  -2  17   8       12.07       14.39      4.35 o 
  -1  17   8       17.75       18.78      4.47 o 
   0  17   8       27.34       23.89      4.75 o 
   1  17   8        0.27       -0.89      4.02 o 
   2  17   8        0.00       -4.37      4.37 o 
  -1  18   8       39.10       50.11      5.64 o 
   0  18   8        0.25       -3.73      4.06 o 
   1  18   8        0.99       -1.57      4.25 o 
  -7   0   9        2.25       -7.10      7.37 o 
  -5   0   9      180.18      180.23      9.37 o 
  -3   0   9      209.63      208.41      5.04 o 
  -1   0   9     3407.51     3469.34     48.97 o 
   1   0   9      135.71      174.40      4.97 o 
   3   0   9      185.96      183.69      7.71 o 
   5   0   9      249.43      231.87     11.58 o 
   7   0   9        8.26       11.79     10.14 o 
  -8   1   9       10.44       20.58      7.54 o 
  -7   1   9       24.58       18.39     10.61 o 
  -6   1   9       81.81       86.57      6.44 o 
  -5   1   9        0.60       -1.71      1.91 o 
  -4   1   9       44.32       46.04      2.00 o 
  -3   1   9      756.47      781.03      8.42 o 
  -2   1   9      173.45      221.13      3.22 o 
  -1   1   9      876.99      873.35      8.35 o 
   0   1   9        1.96        6.28      1.02 o 
   1   1   9     2461.86     2545.40     26.34 o 
   2   1   9      107.54       94.66      2.79 o 
   3   1   9        1.18       -1.42      1.42 o 
   4   1   9        4.26        5.47      1.76 o 
   5   1   9        0.94       -2.44      3.26 o 
   6   1   9       46.10       29.48      9.21 o 
   7   1   9        8.98        1.08     13.03 o 
   8   1   9        3.40       -1.78      7.72 o 
  -8   2   9        0.68       -5.04      6.21 o 
  -7   2   9        6.42        6.26      6.00 o 
  -6   2   9       16.15        7.38      3.82 o 
  -5   2   9        5.24        1.36      2.14 o 
  -4   2   9      266.37      252.22      3.93 o 
  -3   2   9     1918.20     2036.81     19.13 o 
  -2   2   9     1707.97     1761.18     17.57 o 
  -1   2   9       47.40       44.52      1.48 o 
   0   2   9     1535.39     1651.30     17.78 o 
   1   2   9      115.40      106.67      3.03 o 
   2   2   9       79.37       79.94      3.51 o 
   3   2   9       35.91       45.58      2.28 o 
   4   2   9        9.16        9.92      2.32 o 
   5   2   9       49.29       42.75      4.43 o 
   6   2   9        0.57       -3.48      6.04 o 
   7   2   9        4.74        9.61      7.27 o 
   8   2   9        0.39       -0.57      8.52 o 
  -8   3   9       19.30       19.81      7.06 o 
  -7   3   9       18.25       10.77      6.15 o 
  -6   3   9       14.29       15.48      3.85 o 
  -5   3   9       54.53       50.61      3.64 o 
  -4   3   9      316.06      336.24      4.71 o 
  -3   3   9       44.68       55.90      2.22 o 
  -2   3   9      550.33      595.69      6.62 o 
  -1   3   9      129.33      126.87      2.40 o 
   0   3   9        0.34        1.02      1.12 o 
   1   3   9      835.66      853.23      9.75 o 
   2   3   9      614.43      574.92      7.78 o 
   3   3   9      328.29      307.77      5.39 o 
   4   3   9       35.86       30.79      2.61 o 
   5   3   9       95.57      105.56      7.18 o 
   6   3   9       25.58       19.79      8.41 o 
   7   3   9        1.96        0.18      6.91 o 
   8   3   9        6.88        8.92      8.00 o 
  -8   4   9        2.44        3.92      6.45 o 
  -7   4   9       45.10       45.38      7.38 o 
  -6   4   9       76.09       73.43      6.28 o 
  -5   4   9       12.63       17.40      2.47 o 
  -4   4   9       38.15       35.73      1.88 o 
  -3   4   9        0.23       -1.04      1.04 o 
  -2   4   9        2.41        2.19      1.12 o 
  -1   4   9      112.97      142.33      3.54 o 
   0   4   9     2403.41     2408.84     22.15 o 
   1   4   9        3.91       -1.09      1.09 o 
   2   4   9      388.75      358.05      6.65 o 
   3   4   9       46.81       51.55      2.75 o 
   4   4   9       29.08       28.35      2.83 o 
   5   4   9      285.64      281.58     11.09 o 
   6   4   9        1.43        2.99      4.92 o 
   7   4   9        5.42       13.20      7.47 o 
  -8   5   9        3.70       -2.94      9.51 o 
  -7   5   9        2.53        0.73      3.75 o 
  -6   5   9       19.61       17.62      3.06 o 
  -5   5   9       34.27       22.82      2.44 o 
  -4   5   9      192.21      189.68      4.67 o 
  -3   5   9      110.46      117.34      2.77 o 
  -2   5   9       11.06       15.98      1.37 o 
  -1   5   9     1844.20     1820.81     19.25 o 
   0   5   9       69.95       77.67      2.20 o 
   1   5   9      300.53      295.49      4.44 o 
   2   5   9      145.44      174.40      3.90 o 
   3   5   9       89.72       81.60      3.28 o 
   4   5   9       33.88       33.11      2.91 o 
   5   5   9       17.26       17.16      6.59 o 
   6   5   9        7.96        5.98      4.87 o 
   7   5   9        0.09        5.70      7.16 o 
  -8   6   9       16.90        8.30      6.27 o 
  -7   6   9       16.89       13.34      4.82 o 
  -6   6   9       24.25       24.31      2.95 o 
  -5   6   9        3.52       -2.08      3.22 o 
  -4   6   9      190.28      191.89      3.82 o 
  -3   6   9      295.51      268.93      4.49 o 
  -2   6   9        1.48        3.81      1.31 o 
  -1   6   9     2145.71     2193.51     21.70 o 
   0   6   9        4.91        5.83      1.26 o 
   1   6   9      197.51      200.31      3.83 o 
   2   6   9      980.06      962.50     12.63 o 
   3   6   9       36.58       38.10      2.68 o 
   4   6   9       32.74       36.97      4.37 o 
   5   6   9       10.34        9.75      4.59 o 
   6   6   9       10.00        8.75      5.40 o 
   7   6   9       17.48       16.75      7.88 o 
  -8   7   9        0.83        1.84      5.71 o 
  -7   7   9        3.28       -0.97      3.34 o 
  -6   7   9      120.33      107.41      4.80 o 
  -5   7   9      149.87      136.41      3.88 o 
  -4   7   9      182.86      191.37      6.35 o 
  -3   7   9       37.17       44.89      1.86 o 
  -2   7   9        0.25       -0.94      1.40 o 
  -1   7   9     2143.98     2221.45     22.09 o 
   0   7   9       71.58       65.68      2.36 o 
   1   7   9       48.20       54.76      2.41 o 
   2   7   9      425.50      423.28      6.79 o 
   3   7   9       24.78       19.96      2.48 o 
   4   7   9        1.26        0.64      3.48 o 
   5   7   9        0.09        0.53      4.52 o 
   6   7   9       17.99       23.64      5.92 o 
   7   7   9        4.54       -3.16     11.29 o 
  -7   8   9        1.54        4.04      4.00 o 
  -6   8   9       68.12       55.20      5.88 o 
  -5   8   9      285.65      287.23      6.54 o 
  -4   8   9        0.85       -0.72      2.52 o 
  -3   8   9       32.99       28.31      1.73 o 
  -2   8   9       57.24       56.42      2.31 o 
  -1   8   9      397.43      396.09      6.12 o 
   0   8   9      193.45      201.44      4.33 o 
   1   8   9        0.46        1.93      1.71 o 
   2   8   9        5.54        4.06      1.94 o 
   3   8   9       26.86       25.77      3.25 o 
   4   8   9       20.94       22.90      5.31 o 
   5   8   9        0.15       -3.28      5.03 o 
   6   8   9        0.57       -0.23      5.66 o 
   7   8   9        6.03        5.74      8.77 o 
  -7   9   9        6.75        7.89      4.41 o 
  -6   9   9        1.36       -2.08      2.08 o 
  -5   9   9        5.10        8.12      6.91 o 
  -4   9   9       72.91       78.05      4.51 o 
  -3   9   9      124.60      126.33      3.11 o 
  -2   9   9      431.03      428.98      7.53 o 
  -1   9   9        0.16       -1.56      1.64 o 
   0   9   9      603.22      613.83      9.69 o 
   1   9   9       16.01       16.81      2.16 o 
   2   9   9       12.59        8.49      2.28 o 
   3   9   9      285.01      295.98      8.03 o 
   4   9   9        0.70       -3.54      3.54 o 
   5   9   9        4.70        1.86      4.75 o 
   6   9   9       32.59       43.82      7.09 o 
   7   9   9        4.68       -7.34      7.34 o 
  -7  10   9       12.06       13.64      6.23 o 
  -6  10   9       11.23       10.59     10.32 o 
  -5  10   9       22.95       14.87     10.10 o 
  -4  10   9        3.22       -3.29      5.62 o 
  -3  10   9       12.31       15.08      1.74 o 
  -2  10   9       67.83       64.10      3.17 o 
  -1  10   9       34.28       39.12      2.62 o 
   0  10   9      929.23      933.02     15.14 o 
   1  10   9      486.24      465.74      8.75 o 
   2  10   9       28.47       29.91      3.53 o 
   3  10   9        1.28       -0.63      3.35 o 
   4  10   9        0.30       -1.62      3.39 o 
   5  10   9        2.09        2.45      5.15 o 
   6  10   9       16.12       13.11      5.85 o 
  -6  11   9       34.23       51.68     10.08 o 
  -5  11   9        1.94       -4.46      6.94 o 
  -4  11   9        0.00       -0.98      5.76 o 
  -3  11   9       36.66       35.14      2.84 o 
  -2  11   9       39.92       38.92      3.38 o 
  -1  11   9      216.39      231.55      6.51 o 
   0  11   9      159.43      164.29      5.79 o 
   1  11   9      161.51      172.95      6.09 o 
   2  11   9       41.57       37.72      3.78 o 
   3  11   9        1.86        0.28      4.70 o 
   4  11   9      115.80      122.13      6.05 o 
   5  11   9        4.45       10.83     12.05 o 
   6  11   9        4.45       -3.15      6.61 o 
  -6  12   9       48.85       45.34      9.95 o 
  -5  12   9        0.46        6.68      7.35 o 
  -4  12   9        5.90       11.83      6.85 o 
  -3  12   9        2.60        3.38      2.45 o 
  -2  12   9      240.68      222.60      6.50 o 
  -1  12   9      162.74      168.17      5.86 o 
   0  12   9       49.49       53.52      4.37 o 
   1  12   9       53.92       53.80      4.56 o 
   2  12   9        0.76       -3.15      3.76 o 
   3  12   9        0.11        5.43      4.23 o 
   4  12   9       69.00       81.79      5.89 o 
   5  12   9        8.66       15.10      4.99 o 
   6  12   9        1.75        4.80      6.88 o 
  -6  13   9       48.81       54.16     22.49 o 
  -5  13   9        0.06        0.32      7.12 o 
  -4  13   9       14.57        7.35      5.91 o 
  -3  13   9       77.66       72.31      4.03 o 
  -2  13   9       27.43       28.30      3.50 o 
  -1  13   9      547.75      549.38     12.34 o 
   0  13   9      121.60      130.44      6.13 o 
   1  13   9       11.33        6.35      3.66 o 
   2  13   9        0.14        2.81      3.33 o 
   3  13   9        9.13       11.66      4.07 o 
   4  13   9       28.56       21.99      5.28 o 
   5  13   9       20.60       20.30      6.15 o 
  -5  14   9        1.79       -6.76      9.73 o 
  -4  14   9        1.42        2.21      5.20 o 
  -3  14   9      104.32      111.45      9.20 o 
  -2  14   9      813.46      785.98     15.80 o 
  -1  14   9       29.39       31.20      7.23 o 
   0  14   9        1.35        2.11      3.55 o 
   1  14   9        4.37        1.86      3.51 o 
   2  14   9        2.22        0.08      3.47 o 
   3  14   9        0.02       -3.56      3.56 o 
   4  14   9      174.13      167.65      9.33 o 
   5  14   9        5.03        4.22      5.04 o 
  -4  15   9        1.80       -0.95      3.97 o 
  -3  15   9       38.64       30.09      6.17 o 
  -2  15   9       31.62       30.90      4.26 o 
  -1  15   9       83.61       90.50      7.29 o 
   0  15   9       99.82      105.97      6.17 o 
   1  15   9        7.84        1.53      3.68 o 
   2  15   9       12.33       14.93      4.39 o 
   3  15   9       26.96       38.16      5.97 o 
   4  15   9        2.09        4.27      5.38 o 
  -4  16   9        3.06       -1.83      4.37 o 
  -3  16   9        4.76        5.70      6.94 o 
  -2  16   9       67.99       61.77      6.45 o 
  -1  16   9       81.56       69.54      5.51 o 
   0  16   9        5.51        5.26      4.53 o 
   1  16   9        0.07        1.42      3.91 o 
   2  16   9        0.12        2.99      7.12 o 
   3  16   9        0.38       -4.05      4.05 o 
  -3  17   9        0.13       -3.21      3.60 o 
  -2  17   9        7.88       -2.75      3.72 o 
  -1  17   9        1.55        4.14      4.10 o 
   0  17   9        0.14       -0.53      4.06 o 
   1  17   9        1.47       -3.88      3.88 o 
   2  17   9       12.61       17.34      6.52 o 
  -1  18   9        8.62        3.94      8.18 o 
   0  18   9        1.33       -1.90      4.38 o 
  -8   0  10        1.19       -6.59      8.45 o 
  -6   0  10       34.86       39.13      5.86 o 
  -4   0  10       21.49       22.65      2.59 o 
  -2   0  10     1153.25     1207.71     15.43 o 
   0   0  10     1540.63     1613.86     22.03 o 
   2   0  10      172.09      147.67      4.93 o 
   4   0  10        8.44        4.98      3.00 o 
   6   0  10       46.26       36.16     10.41 o 
   8   0  10       11.58        7.98     11.76 o 
  -8   1  10        0.92        3.68      6.42 o 
  -7   1  10        2.93        8.96      6.15 o 
  -6   1  10       10.06        1.71      3.32 o 
  -5   1  10        7.08        4.70      2.26 o 
  -4   1  10        0.48       -0.63      1.47 o 
  -3   1  10        4.72        4.86      1.25 o 
  -2   1  10     1627.88     1709.36     15.40 o 
  -1   1  10      671.57      774.49      7.56 o 
   0   1  10      247.22      262.84      4.41 o 
   1   1  10      198.22      187.77      3.83 o 
   2   1  10       12.02       14.70      1.76 o 
   3   1  10        1.81       -0.08      1.60 o 
   4   1  10     1221.16     1157.57     27.41 o 
   5   1  10      185.74      184.25      8.62 o 
   6   1  10       10.28        8.60      8.58 o 
   7   1  10        7.05       -6.49      6.49 o 
   8   1  10        1.04       -5.42      7.32 o 
  -8   2  10        0.20       -4.79      6.33 o 
  -7   2  10       31.20       22.12      6.68 o 
  -6   2  10       61.90       68.77      8.44 o 
  -5   2  10      201.19      179.62      5.96 o 
  -4   2  10       32.44       32.41      2.25 o 
  -3   2  10       42.09       52.76      1.86 o 
  -2   2  10        1.36        5.28      1.07 o 
  -1   2  10      148.40      209.59      3.26 o 
   0   2  10     4522.93     4792.29     50.96 o 
   1   2  10     2645.39     2717.41     27.97 o 
   2   2  10      134.15      115.68      5.17 o 
   3   2  10      816.35      799.25     11.09 o 
   4   2  10      134.15      137.72      6.22 o 
   5   2  10        0.10       -2.88      4.30 o 
   6   2  10       62.92       67.71     10.12 o 
   7   2  10        0.51        4.65     11.14 o 
  -8   3  10        8.03        4.07      6.83 o 
  -7   3  10      113.82      111.58      6.99 o 
  -6   3  10       68.80       69.38      5.79 o 
  -5   3  10        9.58        9.19      2.32 o 
  -4   3  10        9.67       10.79      1.50 o 
  -3   3  10      150.31      149.91      3.41 o 
  -2   3  10       45.27       43.73      1.91 o 
  -1   3  10      604.55      625.26      7.28 o 
   0   3  10     3335.55     3670.55     32.96 o 
   1   3  10       10.35        4.96      1.39 o 
   2   3  10      520.33      555.50      8.88 o 
   3   3  10      107.55      111.51      3.38 o 
   4   3  10       56.97       59.45      3.93 o 
   5   3  10       63.81       58.97      6.07 o 
   6   3  10       12.67        5.17      6.46 o 
   7   3  10        1.21        6.57      7.33 o 
  -8   4  10        0.58        4.54      6.50 o 
  -7   4  10        1.93        0.76      3.97 o 
  -6   4  10       18.47       17.03      3.89 o 
  -5   4  10        7.19        7.37      2.33 o 
  -4   4  10        3.97        8.86      1.77 o 
  -3   4  10       15.80       15.98      1.42 o 
  -2   4  10       71.75       77.79      2.28 o 
  -1   4  10      833.67      889.65     11.68 o 
   0   4  10      100.98      117.42      3.27 o 
   1   4  10       50.32       58.72      3.13 o 
   2   4  10      335.55      325.32      6.68 o 
   3   4  10      194.77      188.21      4.96 o 
   4   4  10       20.57       18.96      3.17 o 
   5   4  10      407.76      440.82     13.95 o 
   6   4  10        0.23       -5.54     10.81 o 
   7   4  10        9.11       -3.82     14.04 o 
  -8   5  10        0.13        4.06     10.98 o 
  -7   5  10       28.66       26.52      7.24 o 
  -6   5  10       12.02       13.59      3.63 o 
  -5   5  10       48.65       51.99      3.14 o 
  -4   5  10      250.91      245.85      4.76 o 
  -3   5  10       66.84       65.48      2.32 o 
  -2   5  10      116.94      106.42      2.83 o 
  -1   5  10      390.65      389.69      6.28 o 
   0   5  10       95.07       87.88      3.25 o 
   1   5  10      126.12      122.59      3.15 o 
   2   5  10        0.41        1.31      1.43 o 
   3   5  10        2.27        2.53      1.92 o 
   4   5  10       24.61       19.68      3.30 o 
   5   5  10       13.80       19.28      5.17 o 
   6   5  10        0.07       -2.22      8.80 o 
   7   5  10        0.00       -6.29      6.29 o 
  -8   6  10        9.18       11.66      6.36 o 
  -7   6  10        7.25       11.30      3.82 o 
  -6   6  10        6.43        7.49      2.61 o 
  -5   6  10        8.44        4.76      2.04 o 
  -4   6  10      420.86      409.49      6.39 o 
  -3   6  10      241.80      231.80      4.18 o 
  -2   6  10       11.91       10.27      1.40 o 
  -1   6  10      136.98      134.93      3.37 o 
   0   6  10       17.72       18.63      1.84 o 
   1   6  10       28.24       28.81      1.89 o 
   2   6  10     1795.92     1782.06     19.97 o 
   3   6  10      525.69      515.24      9.63 o 
   4   6  10       26.22       23.56      4.10 o 
   5   6  10       21.73       16.84      9.06 o 
   6   6  10      128.38      143.11      9.30 o 
   7   6  10        0.20       -4.73      7.25 o 
  -7   7  10        0.19        1.89      3.33 o 
  -6   7  10        3.38        3.48      3.39 o 
  -5   7  10        3.23        3.62      2.81 o 
  -4   7  10        7.70        6.52      1.50 o 
  -3   7  10       75.60       77.19      2.65 o 
  -2   7  10      181.49      192.86      3.50 o 
  -1   7  10       18.38       29.62      2.07 o 
   0   7  10        3.12        1.68      1.47 o 
   1   7  10      313.11      302.11      5.08 o 
   2   7  10      106.47       96.60      3.72 o 
   3   7  10       94.89       97.33      4.19 o 
   4   7  10       27.96       29.44      5.32 o 
   5   7  10       22.23       26.70      5.64 o 
   6   7  10        2.65        1.16      5.03 o 
   7   7  10        7.93       13.83     11.03 o 
  -7   8  10        0.45        2.87      3.42 o 
  -6   8  10       13.25       18.42      2.53 o 
  -5   8  10       46.21       49.02      2.53 o 
  -4   8  10        3.07        1.16      1.39 o 
  -3   8  10       13.38       16.26      1.73 o 
  -2   8  10        0.08       -1.68      1.68 o 
  -1   8  10      301.05      309.93      7.80 o 
   0   8  10      131.09      136.68      3.84 o 
   1   8  10       36.56       29.85      2.41 o 
   2   8  10      102.49      105.85      3.64 o 
   3   8  10       46.07       46.03      3.93 o 
   4   8  10      147.54      149.48      7.02 o 
   5   8  10        8.10       10.36      6.64 o 
   6   8  10       82.82      111.84      8.71 o 
   7   8  10        0.15       -7.16      7.16 o 
  -7   9  10       28.10       31.09      5.46 o 
  -6   9  10       31.43       32.86      4.26 o 
  -5   9  10       94.91       94.88      4.86 o 
  -4   9  10       25.81       22.88      1.90 o 
  -3   9  10        4.56        4.10      1.76 o 
  -2   9  10       18.27       18.64      2.37 o 
  -1   9  10       11.07        9.68      2.07 o 
   0   9  10      100.87       96.39      3.38 o 
   1   9  10      152.28      159.04      4.37 o 
   2   9  10      278.84      277.24      6.73 o 
   3   9  10       19.34       12.94      3.41 o 
   4   9  10       57.25       71.78      5.65 o 
   5   9  10        0.33        2.80      4.76 o 
   6   9  10       15.81       17.21      6.06 o 
  -7  10  10       29.27       28.51      5.09 o 
  -6  10  10        0.16       -0.37      2.23 o 
  -5  10  10        0.47        4.62      6.58 o 
  -4  10  10       18.52       19.62      2.09 o 
  -3  10  10       77.93       80.08      3.15 o 
  -2  10  10      328.97      313.36      7.33 o 
  -1  10  10        1.13        4.22      2.49 o 
   0  10  10       41.51       42.19      3.21 o 
   1  10  10       34.19       33.39      4.09 o 
   2  10  10       16.66       17.72      3.48 o 
   3  10  10      211.79      219.20      7.37 o 
   4  10  10      207.85      189.51      7.10 o 
   5  10  10        2.07        7.34      5.22 o 
   6  10  10       10.69        8.79      6.30 o 
  -6  11  10        2.74       -9.63      9.63 o 
  -5  11  10       73.08       96.70     24.74 o 
  -4  11  10        4.87        1.15      2.69 o 
  -3  11  10        6.20        3.80      2.30 o 
  -2  11  10        9.57       14.29      2.90 o 
  -1  11  10       16.05       13.45      2.88 o 
   0  11  10        2.83        3.85      2.80 o 
   1  11  10      351.41      367.88      9.96 o 
   2  11  10       17.93       18.67      3.56 o 
   3  11  10      119.46      123.92      6.62 o 
   4  11  10        5.28        0.49      3.46 o 
   5  11  10        7.66       -1.95      4.07 o 
   6  11  10        0.84       10.16      5.92 o 
  -6  12  10        5.30        0.64     12.13 o 
  -5  12  10        3.98       -3.25      6.84 o 
  -4  12  10        1.11       -4.74      4.74 o 
  -3  12  10      129.84      125.32      4.89 o 
  -2  12  10       54.55       57.96      5.33 o 
  -1  12  10        7.12        3.81      3.51 o 
   0  12  10       29.13       35.11      4.04 o 
   1  12  10      131.11      127.69      6.12 o 
   2  12  10        8.87        6.70      3.50 o 
   3  12  10       15.77       17.46      4.80 o 
   4  12  10       34.22       32.12      5.66 o 
   5  12  10        1.27        4.84      4.92 o 
  -6  13  10        0.06       -5.68     11.46 o 
  -5  13  10        0.90       -3.30      9.55 o 
  -4  13  10        0.60       -1.05      3.85 o 
  -3  13  10       11.21       11.89      2.86 o 
  -2  13  10       15.77       12.43      3.37 o 
  -1  13  10       25.98       30.37      3.95 o 
   0  13  10       26.24       39.06      5.43 o 
   1  13  10       28.68       20.18      4.12 o 
   2  13  10        0.12        3.50      3.51 o 
   3  13  10        0.88        2.40      4.27 o 
   4  13  10        3.78        0.53      4.47 o 
   5  13  10        1.38        4.70      5.10 o 
  -5  14  10        0.05       -9.87      9.87 o 
  -4  14  10        1.83        2.87      8.67 o 
  -3  14  10        1.84       -1.76      2.82 o 
  -2  14  10        0.91        1.89      3.46 o 
  -1  14  10       26.16       24.30      4.00 o 
   0  14  10      103.29      107.13      6.06 o 
   1  14  10       54.39       50.54      5.09 o 
   2  14  10        1.94        4.30      3.97 o 
   3  14  10        5.79        3.43      4.12 o 
   4  14  10        3.55       12.23      5.22 o 
  -4  15  10        7.49        2.76      4.21 o 
  -3  15  10       11.54        4.11      3.47 o 
  -2  15  10       21.28       19.55      3.98 o 
  -1  15  10        2.85        8.61      3.75 o 
   0  15  10        0.00       -2.78      3.53 o 
   1  15  10        0.64        3.21      3.86 o 
   2  15  10        2.21        2.37      4.04 o 
   3  15  10        0.00        0.65      4.04 o 
   4  15  10        0.44       -5.75      5.75 o 
  -4  16  10        4.80        8.14      4.85 o 
  -3  16  10        7.58       12.58      3.83 o 
  -2  16  10        3.13        4.75      3.75 o 
  -1  16  10       38.23       44.81      5.92 o 
   0  16  10       14.37       13.56      4.36 o 
   1  16  10        4.50        7.40      4.14 o 
   2  16  10       11.48       12.32      4.42 o 
   3  16  10       17.92        3.78      4.59 o 
  -2  17  10       11.28        4.84      3.99 o 
  -1  17  10       66.04       75.62      6.16 o 
   0  17  10       25.80       23.62      6.91 o 
   1  17  10        3.64        6.86      4.40 o 
   2  17  10        6.28       -0.69      4.45 o 
  -7   0  11       51.78       24.80      9.90 o 
  -5   0  11        4.17        1.79      6.94 o 
  -3   0  11        2.55        4.40      1.97 o 
  -1   0  11      336.97      340.56      6.78 o 
   1   0  11     2758.13     2666.89     39.05 o 
   3   0  11        0.00       -1.41      2.66 o 
   5   0  11      294.08      272.70     24.53 o 
   7   0  11        8.92       35.65     12.20 o 
  -8   1  11        1.64       -6.17      6.17 o 
  -7   1  11        6.85        3.46      4.44 o 
  -6   1  11      257.66      235.48      7.74 o 
  -5   1  11        2.82        0.10      2.50 o 
  -4   1  11        0.09       -1.29      1.29 o 
  -3   1  11      123.33      121.40      2.77 o 
  -2   1  11       89.85      103.41      2.33 o 
  -1   1  11       31.86       32.25      1.51 o 
   0   1  11      140.33      154.08      3.97 o 
   1   1  11     2093.00     2189.37     23.10 o 
   2   1  11       18.84       21.42      1.97 o 
   3   1  11       23.20       21.91      2.20 o 
   4   1  11       11.44        8.36      2.29 o 
   5   1  11       77.63       69.23      5.53 o 
   6   1  11        3.51       -6.03      6.03 o 
   7   1  11       15.04       11.41      8.53 o 
  -8   2  11        1.68        5.47      6.93 o 
  -7   2  11       27.08       22.35      4.99 o 
  -6   2  11        6.64        6.49      3.31 o 
  -5   2  11       53.33       47.57      3.10 o 
  -4   2  11       16.20       11.80      1.85 o 
  -3   2  11        1.42        1.53      1.10 o 
  -2   2  11        5.31        4.05      1.12 o 
  -1   2  11      179.42      202.26      3.30 o 
   0   2  11     1470.54     1409.12     16.75 o 
   1   2  11      255.46      265.55      4.79 o 
   2   2  11      550.84      523.24      8.89 o 
   3   2  11       37.59       34.04      2.48 o 
   4   2  11       18.00       22.14      3.35 o 
   5   2  11       52.00       45.62      6.02 o 
   6   2  11        2.14       -5.68      5.81 o 
   7   2  11        1.60       -7.12      7.12 o 
  -8   3  11        7.38        5.99      6.60 o 
  -7   3  11        0.62       -4.10      4.10 o 
  -6   3  11        0.30        5.79      3.88 o 
  -5   3  11        1.27        3.99      2.20 o 
  -4   3  11       10.39       10.52      1.55 o 
  -3   3  11       10.38       10.90      1.44 o 
  -2   3  11       18.27       22.50      1.64 o 
  -1   3  11       39.44       54.60      1.99 o 
   0   3  11       10.38        7.13      1.66 o 
   1   3  11       58.69       38.25      2.07 o 
   2   3  11      287.95      293.44      5.67 o 
   3   3  11      530.91      511.91      8.27 o 
   4   3  11       72.50       57.51      4.08 o 
   5   3  11        0.11        0.48      4.37 o 
   6   3  11       23.23       21.36      7.33 o 
   7   3  11       41.04       27.77     16.74 o 
  -8   4  11        0.62       10.57      6.24 o 
  -7   4  11        0.94       -3.97      3.97 o 
  -6   4  11       25.83       19.03      4.02 o 
  -5   4  11      206.30      207.27      5.38 o 
  -4   4  11       22.62       24.46      2.02 o 
  -3   4  11       89.05       86.34      2.51 o 
  -2   4  11      553.44      520.01      9.25 o 
  -1   4  11       41.48       39.57      1.90 o 
   0   4  11       89.57      104.99      2.69 o 
   1   4  11      335.34      298.77      6.00 o 
   2   4  11       27.29       46.26      4.26 o 
   3   4  11      117.87      110.60      6.54 o 
   4   4  11       80.53       75.19      4.54 o 
   5   4  11      104.43       97.59      7.58 o 
   6   4  11        0.01        5.93      6.78 o 
   7   4  11        0.28       -4.68      7.42 o 
  -8   5  11       14.59       19.65      7.72 o 
  -7   5  11        5.81        3.66      6.52 o 
  -6   5  11       14.98       12.42      3.61 o 
  -5   5  11      175.67      158.29      4.96 o 
  -4   5  11      217.72      232.98      4.82 o 
  -3   5  11      175.91      170.15      3.37 o 
  -2   5  11       41.16       44.41      2.19 o 
  -1   5  11     1112.34     1172.39     15.86 o 
   0   5  11       42.85       38.02      1.86 o 
   1   5  11       78.92       79.29      2.93 o 
   2   5  11        6.18        3.47      1.65 o 
   3   5  11      151.63      138.79      5.08 o 
   4   5  11        4.64        0.11      3.42 o 
   5   5  11       72.24       84.64      7.76 o 
   6   5  11       33.33       37.38      6.57 o 
   7   5  11        0.00       -6.85      6.85 o 
  -8   6  11       25.54       36.81      7.59 o 
  -7   6  11        1.55        3.97      3.65 o 
  -6   6  11        5.05        9.45      3.29 o 
  -5   6  11        6.53        3.85      2.24 o 
  -4   6  11        9.09        8.36      1.96 o 
  -3   6  11       24.32       21.53      1.83 o 
  -2   6  11        2.55        1.37      1.65 o 
  -1   6  11       62.11       75.40      3.05 o 
   0   6  11       17.04       18.36      1.76 o 
   1   6  11      195.33      164.07      3.94 o 
   2   6  11      418.42      420.96      8.16 o 
   3   6  11        0.08        0.88      2.85 o 
   4   6  11       28.14       21.58      4.23 o 
   5   6  11        8.46       12.61      5.15 o 
   6   6  11        0.66       -4.72      4.72 o 
   7   6  11        1.67        4.20      7.77 o 
  -7   7  11       19.18       20.83      4.18 o 
  -6   7  11        8.29        6.84      2.77 o 
  -5   7  11        8.90       11.10      2.33 o 
  -4   7  11       11.92       10.26      1.88 o 
  -3   7  11      250.12      229.50      4.64 o 
  -2   7  11      173.39      181.87      3.62 o 
  -1   7  11       94.48      100.93      3.17 o 
   0   7  11      245.47      259.36      6.06 o 
   1   7  11      124.47      117.05      3.51 o 
   2   7  11      201.43      206.79      6.14 o 
   3   7  11        1.04       -3.45      3.45 o 
   4   7  11      162.09      148.60      7.04 o 
   5   7  11        5.96       11.01      5.05 o 
   6   7  11       59.77       59.59     12.70 o 
   7   7  11        1.00      -13.75     13.75 o 
  -7   8  11       15.45       21.91      6.44 o 
  -6   8  11       15.78       20.33      3.22 o 
  -5   8  11      103.43      100.56      3.73 o 
  -4   8  11        3.78        2.07      2.51 o 
  -3   8  11        0.47       -0.61      1.58 o 
  -2   8  11      145.48      131.30      4.21 o 
  -1   8  11      198.84      182.57      4.55 o 
   0   8  11        4.69        3.25      1.89 o 
   1   8  11      260.73      247.49      5.07 o 
   2   8  11      987.49      948.78     14.49 o 
   3   8  11      351.63      334.69      8.72 o 
   4   8  11      219.12      216.15      8.60 o 
   5   8  11        5.91       -1.84      4.73 o 
   6   8  11       26.59       18.29      6.10 o 
   7   8  11        1.77        8.87      8.30 o 
  -7   9  11       43.11       53.56      9.67 o 
  -6   9  11       42.23       37.23      3.79 o 
  -5   9  11      114.67      104.37      3.54 o 
  -4   9  11       14.48       18.68      2.11 o 
  -3   9  11      122.17      114.85      4.36 o 
  -2   9  11      721.55      706.34     11.08 o 
  -1   9  11       18.96       15.06      2.29 o 
   0   9  11       10.85        5.55      2.37 o 
   1   9  11        5.72        5.52      2.62 o 
   2   9  11        1.03        0.82      2.76 o 
   3   9  11       98.70       87.63      5.00 o 
   4   9  11       90.36       90.84      5.33 o 
   5   9  11        1.54        7.48      5.51 o 
   6   9  11        4.11        7.43      6.44 o 
  -7  10  11        3.32        3.53      6.10 o 
  -6  10  11       42.74       38.66      3.46 o 
  -5  10  11       93.37       85.50      3.92 o 
  -4  10  11        8.81        7.61      2.26 o 
  -3  10  11       44.56       49.28      3.78 o 
  -2  10  11      450.65      436.89      9.08 o 
  -1  10  11      100.61       93.09      4.39 o 
   0  10  11      108.61      104.04      4.73 o 
   1  10  11      493.74      495.25      9.44 o 
   2  10  11      208.37      210.08      7.12 o 
   3  10  11       51.09       64.55      4.67 o 
   4  10  11       30.59       31.57      6.30 o 
   5  10  11        2.99       -4.51      4.91 o 
   6  10  11        1.07       -0.85      6.56 o 
  -6  11  11        1.32        4.53      7.99 o 
  -5  11  11        0.01        1.32      3.81 o 
  -4  11  11        1.39       -2.19      3.62 o 
  -3  11  11        0.37       -0.40      3.29 o 
  -2  11  11       79.93       78.26      4.23 o 
  -1  11  11       26.94       31.51      3.34 o 
   0  11  11       48.12       47.09      3.89 o 
   1  11  11        2.91       -1.68      4.92 o 
   2  11  11        8.48        7.58      3.73 o 
   3  11  11       85.54       86.31      5.25 o 
   4  11  11       78.67       67.70      6.72 o 
   5  11  11        0.15       -2.84      4.06 o 
   6  11  11        5.57        7.63      6.30 o 
  -6  12  11       14.64       -7.13     11.25 o 
  -5  12  11        2.05       -1.14      7.69 o 
  -4  12  11        0.01        3.28      2.07 o 
  -3  12  11       77.20       73.00      4.41 o 
  -2  12  11        0.01       -1.74      2.77 o 
  -1  12  11        6.37       11.90      3.07 o 
   0  12  11        6.21        3.93      3.27 o 
   1  12  11      402.77      399.31     10.78 o 
   2  12  11        0.98       -0.64      3.41 o 
   3  12  11       20.75       16.69      4.75 o 
   4  12  11        0.94        0.72      4.56 o 
   5  12  11        6.36       -0.37      4.82 o 
  -5  13  11        5.64        2.33      2.41 o 
  -4  13  11        3.88        0.92      2.98 o 
  -3  13  11       69.97       76.78      4.75 o 
  -2  13  11       75.24       71.87      4.72 o 
  -1  13  11       27.56       22.41      3.75 o 
   0  13  11        7.67        8.01      3.58 o 
   1  13  11      104.94      118.51      6.37 o 
   2  13  11       13.27       12.99      5.20 o 
   3  13  11        2.37       -1.31      4.28 o 
   4  13  11        0.52        2.17      4.56 o 
   5  13  11        2.76       -1.99      5.01 o 
  -5  14  11        0.38       -1.91      3.17 o 
  -4  14  11        0.00        0.86      5.36 o 
  -3  14  11       14.35       11.24      3.43 o 
  -2  14  11        2.53        5.37      3.36 o 
  -1  14  11        8.60        8.22      3.61 o 
   0  14  11        0.20        0.09      3.50 o 
   1  14  11        6.66       15.43      4.23 o 
   2  14  11        0.14       -4.00      4.73 o 
   3  14  11        1.60        3.35      6.10 o 
   4  14  11        1.96        0.14      4.96 o 
  -4  15  11        1.60       -0.44      4.28 o 
  -3  15  11       22.89        9.05      3.84 o 
  -2  15  11       90.83       95.85      5.73 o 
  -1  15  11        3.60        4.14      3.68 o 
   0  15  11       94.67      104.47      6.29 o 
   1  15  11        1.59        2.95      3.99 o 
   2  15  11       20.99       18.35      4.58 o 
   3  15  11        4.97        7.72      5.08 o 
   4  15  11        0.40        1.88      5.08 o 
  -3  16  11        3.69        2.40      3.67 o 
  -2  16  11       43.78       46.15      4.87 o 
  -1  16  11        5.83       -0.35      3.83 o 
   0  16  11        0.83        4.10      4.08 o 
   1  16  11        3.37        3.93      4.22 o 
   2  16  11       16.81       19.47      4.86 o 
   3  16  11       24.86       28.82      6.29 o 
  -2  17  11       31.11       32.06      5.68 o 
  -1  17  11       11.44       10.92      4.46 o 
   0  17  11        3.50        5.76      4.44 o 
   1  17  11        8.76        5.44      4.41 o 
  -8   0  12       17.91       26.97     10.68 o 
  -6   0  12      655.39      617.90     20.04 o 
  -4   0  12       19.24       16.63      2.55 o 
  -2   0  12       43.95       54.67      2.61 o 
   0   0  12      652.93      762.93     13.45 o 
   2   0  12       97.77       84.52      4.89 o 
   4   0  12      118.53      113.52      8.55 o 
   6   0  12       19.64       26.29     10.58 o 
  -8   1  12        2.67       -6.63     10.07 o 
  -7   1  12        1.88        0.82      5.22 o 
  -6   1  12       27.77       36.31      4.21 o 
  -5   1  12       89.42       89.43      5.40 o 
  -4   1  12       30.01       26.73      1.98 o 
  -3   1  12      269.43      284.53      5.35 o 
  -2   1  12       40.29       50.19      2.46 o 
  -1   1  12     2302.29     2431.77     27.99 o 
   0   1  12      524.05      604.51      8.02 o 
   1   1  12       39.37       48.03      2.54 o 
   2   1  12        8.38        9.95      2.07 o 
   3   1  12       43.20       38.66      2.98 o 
   4   1  12      596.24      610.10     13.95 o 
   5   1  12      407.94      431.76     21.39 o 
   6   1  12        1.01        0.60      6.75 o 
   7   1  12        1.37        5.34      7.72 o 
  -8   2  12        3.82       -6.13      6.13 o 
  -7   2  12        0.02        2.41      4.26 o 
  -6   2  12       21.89       21.43      4.46 o 
  -5   2  12       99.27       82.48      4.23 o 
  -4   2  12       35.37       29.99      2.58 o 
  -3   2  12      136.81      131.60      3.25 o 
  -2   2  12       77.59       87.20      2.62 o 
  -1   2  12      645.78      637.78      7.04 o 
   0   2  12       86.33       98.13      3.22 o 
   1   2  12       49.19       56.95      2.43 o 
   2   2  12       36.81       39.99      2.48 o 
   3   2  12      487.55      444.40     10.65 o 
   4   2  12      405.07      389.44     10.76 o 
   5   2  12      184.99      175.35      9.51 o 
   6   2  12        1.91       -6.04      6.04 o 
   7   2  12        1.33       -1.29      7.29 o 
  -8   3  12       10.44       19.29      7.25 o 
  -7   3  12       57.82       75.39      7.75 o 
  -6   3  12       55.65       52.86      5.57 o 
  -5   3  12        2.62        5.73      2.54 o 
  -4   3  12       46.31       46.76      2.44 o 
  -3   3  12        1.45        2.20      1.38 o 
  -2   3  12       78.12       75.85      2.37 o 
  -1   3  12       64.90       61.66      2.07 o 
   0   3  12      162.12      148.38      3.40 o 
   1   3  12       40.11       36.68      2.58 o 
   2   3  12        1.51        3.98      1.56 o 
   3   3  12       30.87       27.24      2.48 o 
   4   3  12      559.30      569.24     13.46 o 
   5   3  12       23.17       39.71     10.27 o 
   6   3  12        5.33       -1.08      6.20 o 
   7   3  12        3.74        6.28      8.03 o 
  -8   4  12        5.40        9.71      6.64 o 
  -7   4  12        2.77        0.95      3.97 o 
  -6   4  12       50.91       44.79      4.82 o 
  -5   4  12      192.36      171.26      5.06 o 
  -4   4  12       87.57       93.79      3.42 o 
  -3   4  12       55.63       59.12      3.26 o 
  -2   4  12       49.14       47.97      2.04 o 
  -1   4  12       99.25      107.40      2.96 o 
   0   4  12       18.52       20.89      1.76 o 
   1   4  12       38.90       42.91      2.46 o 
   2   4  12        2.47        1.37      1.59 o 
   3   4  12      287.51      286.08      6.86 o 
   4   4  12       29.04       19.90      3.59 o 
   5   4  12       16.70       14.16      5.34 o 
   6   4  12       44.38       39.45     10.58 o 
   7   4  12        7.17       -2.23      7.32 o 
  -8   5  12        2.91       -4.51      6.21 o 
  -7   5  12        2.42        1.35      3.85 o 
  -6   5  12       24.23       26.28      4.21 o 
  -5   5  12        0.00       -1.22      2.30 o 
  -4   5  12      345.99      334.14      6.63 o 
  -3   5  12        0.06        0.62      1.40 o 
  -2   5  12      198.69      206.96      3.98 o 
  -1   5  12        0.05       -1.60      1.76 o 
   0   5  12      206.61      217.60      4.91 o 
   1   5  12      152.16      135.56      5.48 o 
   2   5  12        6.75        4.60      1.81 o 
   3   5  12       12.58       12.02      3.32 o 
   4   5  12       10.72        5.49      3.74 o 
   5   5  12      147.63      147.98      8.93 o 
   6   5  12        0.00       -5.45      6.50 o 
   7   5  12        0.06        4.14      7.70 o 
  -7   6  12       11.33       17.05      4.25 o 
  -6   6  12       13.83       16.06      7.44 o 
  -5   6  12       40.83       42.53      3.14 o 
  -4   6  12       91.26       95.19      3.68 o 
  -3   6  12       16.46       16.68      1.93 o 
  -2   6  12        0.84        1.30      1.55 o 
  -1   6  12      174.76      175.61      4.39 o 
   0   6  12       87.51       88.89      2.91 o 
   1   6  12       37.48       44.07      3.53 o 
   2   6  12       27.68       31.28      2.37 o 
   3   6  12     1100.65     1129.01     18.72 o 
   4   6  12        0.57       -3.28      3.28 o 
   5   6  12        7.51        6.09      4.92 o 
   6   6  12       91.05      109.24      9.19 o 
   7   6  12        0.03       -0.19      7.77 o 
  -7   7  12        2.72        2.04      3.61 o 
  -6   7  12        0.00       -3.01      3.01 o 
  -5   7  12       61.56       63.75      3.82 o 
  -4   7  12      208.22      203.22      5.32 o 
  -3   7  12        2.51        1.20      1.71 o 
  -2   7  12       11.41       11.75      1.72 o 
  -1   7  12       24.21       24.78      2.07 o 
   0   7  12       83.49       85.23      3.18 o 
   1   7  12       10.45       13.37      1.84 o 
   2   7  12        1.72       -2.06      2.51 o 
   3   7  12      356.64      329.03      8.71 o 
   4   7  12       16.77       15.81      4.17 o 
   5   7  12       15.87       22.52      7.63 o 
   6   7  12        0.00        8.54      5.74 o 
   7   7  12        3.77        7.68      8.03 o 
  -7   8  12        0.39       -2.71      4.05 o 
  -6   8  12        0.26        3.21      3.23 o 
  -5   8  12       57.30       57.43      3.17 o 
  -4   8  12       27.97       29.19      2.74 o 
  -3   8  12       94.42       89.95      3.66 o 
  -2   8  12      107.86      105.06      4.64 o 
  -1   8  12        1.18       -1.74      1.74 o 
   0   8  12       18.84       18.64      2.18 o 
   1   8  12      194.91      198.91      5.69 o 
   2   8  12      358.98      376.95      8.94 o 
   3   8  12        1.50        9.36      3.37 o 
   4   8  12       36.73       37.88      4.91 o 
   5   8  12       12.38       13.89      5.63 o 
   6   8  12       30.25       36.99      6.87 o 
  -7   9  12       44.32       59.93      6.57 o 
  -6   9  12        0.87        3.02      2.51 o 
  -5   9  12        2.94        4.35      2.41 o 
  -4   9  12      342.92      312.38      6.64 o 
  -3   9  12        7.82        7.56      2.23 o 
  -2   9  12      194.59      198.23      6.21 o 
  -1   9  12      168.59      164.37      5.60 o 
   0   9  12       77.42       76.64      3.78 o 
   1   9  12       13.33       15.75      2.91 o 
   2   9  12     1167.84     1131.26     18.64 o 
   3   9  12       42.56       37.18      4.18 o 
   4   9  12        5.07        7.23      4.02 o 
   5   9  12        3.80        5.19      5.25 o 
   6   9  12        0.30        2.80      5.82 o 
  -6  10  12        1.45        3.08      3.73 o 
  -5  10  12       32.78       37.63      2.82 o 
  -4  10  12       29.55       28.37      2.69 o 
  -3  10  12       90.97       78.71      3.90 o 
  -2  10  12      128.51      122.22      7.04 o 
  -1  10  12       37.03       30.24      3.31 o 
   0  10  12       21.09       22.35      3.25 o 
   1  10  12      145.06      150.12      5.34 o 
   2  10  12        7.60        6.86      3.33 o 
   3  10  12        0.36       -1.07      3.26 o 
   4  10  12        0.19        3.82      4.08 o 
   5  10  12        1.88       -1.83      4.04 o 
   6  10  12        4.15        3.61     12.82 o 
  -6  11  12       63.26       83.16      8.74 o 
  -5  11  12       19.29       24.62      2.92 o 
  -4  11  12       34.02       34.86      3.58 o 
  -3  11  12      170.39      164.39      8.78 o 
  -2  11  12      121.85      128.73      5.24 o 
  -1  11  12        0.67       -2.14      2.66 o 
   0  11  12      131.19      146.56      6.46 o 
   1  11  12        8.88       15.81      3.85 o 
   2  11  12        0.54        1.54      3.51 o 
   3  11  12       15.31       19.81      4.17 o 
   4  11  12        7.98       10.00      4.68 o 
   5  11  12        0.53       -4.06      4.67 o 
  -6  12  12        1.87        3.02      3.57 o 
  -5  12  12        0.00       -2.69      2.69 o 
  -4  12  12        1.73       -3.27      3.27 o 
  -3  12  12        8.49        8.89      3.26 o 
  -2  12  12       33.48       34.47      3.58 o 
  -1  12  12        0.35       -1.60      2.80 o 
   0  12  12        0.01       -0.07      3.23 o 
   1  12  12      250.11      250.16      8.78 o 
   2  12  12       15.72        6.63      3.89 o 
   3  12  12        6.44       11.00      6.18 o 
   4  12  12        0.04       -1.66      4.87 o 
   5  12  12        1.49        1.41      5.14 o 
  -5  13  12        1.07        3.95      3.36 o 
  -4  13  12       11.72        8.35      2.70 o 
  -3  13  12       18.34       20.49      6.68 o 
  -2  13  12       30.12       32.95      3.99 o 
  -1  13  12        3.12       -0.23      3.29 o 
   0  13  12       24.45       25.28      4.06 o 
   1  13  12      127.68      138.77      6.96 o 
   2  13  12       65.85       79.78      7.63 o 
   3  13  12       10.90       11.43      8.01 o 
   4  13  12        2.48        1.49      4.91 o 
   5  13  12       11.13       15.21      5.85 o 
  -5  14  12       12.72        6.90      7.05 o 
  -4  14  12       14.91       14.62      4.71 o 
  -3  14  12        3.85        2.84      3.26 o 
  -2  14  12        0.23       -3.84      3.84 o 
  -1  14  12        9.01       11.93      3.68 o 
   0  14  12       27.17       31.92      4.53 o 
   1  14  12       87.23       88.80      6.12 o 
   2  14  12       11.16       25.44      4.68 o 
   3  14  12        5.61        8.91      4.96 o 
   4  14  12        1.91        4.49      5.03 o 
  -4  15  12       32.17       27.47      5.50 o 
  -3  15  12        6.44        9.93      6.37 o 
  -2  15  12       16.25       24.56      4.07 o 
  -1  15  12       13.93        8.82      4.75 o 
   0  15  12        0.08       -1.99      3.69 o 
   1  15  12       34.47       37.59      5.09 o 
   2  15  12       30.10       26.20      5.17 o 
   3  15  12       15.30       20.54     10.34 o 
  -3  16  12        0.76        1.60      4.52 o 
  -2  16  12       17.83       12.35      4.05 o 
  -1  16  12        0.69       -3.63      3.63 o 
   0  16  12      114.21      124.03      7.16 o 
   1  16  12        8.00       10.42      4.59 o 
   2  16  12       14.61       13.15      4.83 o 
  -2  17  12       10.98       16.79      5.15 o 
  -1  17  12        0.66        8.10      4.41 o 
   0  17  12        3.51       -2.11      4.19 o 
   1  17  12        2.73        4.96      4.54 o 
  -7   0  13       78.66       70.72      7.60 o 
  -5   0  13      100.63      105.92      9.16 o 
  -3   0  13       82.06       92.61      7.27 o 
  -1   0  13     1349.33     1391.39     22.21 o 
   1   0  13     1914.58     1859.58     28.83 o 
   3   0  13       21.88       14.25      5.59 o 
   5   0  13      153.21      163.47     25.97 o 
   7   0  13       11.51        4.70     10.65 o 
  -8   1  13        6.76       12.56      7.26 o 
  -7   1  13        6.70        0.03      4.21 o 
  -6   1  13       33.97       27.97      4.95 o 
  -5   1  13        0.34       -0.59      2.83 o 
  -4   1  13        8.36        7.76      2.10 o 
  -3   1  13      155.05      149.50      3.91 o 
  -2   1  13       43.00       35.75      1.77 o 
  -1   1  13        7.63       10.17      1.53 o 
   0   1  13       19.03       20.76      1.87 o 
   1   1  13        0.00        7.01      1.70 o 
   2   1  13       86.01       95.57      3.78 o 
   3   1  13        3.63        2.10      2.13 o 
   4   1  13      167.92      188.03      8.63 o 
   5   1  13       13.89       11.02      5.26 o 
   6   1  13        0.34       -3.27      6.60 o 
   7   1  13        2.86       -1.85      7.22 o 
  -8   2  13       24.22       20.28     10.97 o 
  -7   2  13       50.33       44.61      5.56 o 
  -6   2  13       51.69       49.02      4.48 o 
  -5   2  13        1.13        2.19      2.95 o 
  -4   2  13        4.82        6.92      2.02 o 
  -3   2  13        1.85        5.95      1.81 o 
  -2   2  13       83.21       81.90      2.66 o 
  -1   2  13      367.82      388.93      5.40 o 
   0   2  13      249.48      238.65      5.00 o 
   1   2  13      171.02      178.93      4.15 o 
   2   2  13       91.44       83.51      3.57 o 
   3   2  13        0.68        0.36      2.08 o 
   4   2  13       88.77       96.92      6.21 o 
   5   2  13      288.54      281.09     11.66 o 
   6   2  13        0.55       -1.18      6.78 o 
   7   2  13        4.38        5.59      7.71 o 
  -8   3  13        4.29       -0.70      6.57 o 
  -7   3  13       12.69        6.24      5.14 o 
  -6   3  13       33.18       36.54      4.17 o 
  -5   3  13      213.93      179.48      7.24 o 
  -4   3  13      236.98      223.05      5.70 o 
  -3   3  13       11.00       15.34      1.68 o 
  -2   3  13       33.76       37.47      2.05 o 
  -1   3  13       91.55      100.05      2.71 o 
   0   3  13      535.60      493.00      7.57 o 
   1   3  13        8.71       11.70      1.81 o 
   2   3  13       86.91      102.70      3.73 o 
   3   3  13        2.16        1.72      2.81 o 
   4   3  13      605.51      606.35     14.36 o 
   5   3  13       54.25       37.59      6.17 o 
   6   3  13       25.61       38.41      8.39 o 
   7   3  13        0.95        3.37      8.23 o 
  -8   4  13        1.28        4.29      9.39 o 
  -7   4  13        0.53        7.29      4.09 o 
  -6   4  13        1.29        3.36      3.60 o 
  -5   4  13       34.12       31.47      3.37 o 
  -4   4  13       11.66       13.38      2.49 o 
  -3   4  13       73.00       67.96      2.51 o 
  -2   4  13       84.15       81.56      2.87 o 
  -1   4  13        0.27       -0.99      1.59 o 
   0   4  13       65.64       73.11      2.58 o 
   1   4  13       50.02       44.37      2.66 o 
   2   4  13      491.42      471.90      7.49 o 
   3   4  13      333.62      344.75      8.86 o 
   4   4  13       58.47       70.38      5.48 o 
   5   4  13       29.82       26.24      5.90 o 
   6   4  13        9.18        4.80      7.36 o 
   7   4  13        0.06        3.42      7.88 o 
  -7   5  13       43.13       49.50      6.72 o 
  -6   5  13       16.51       20.06      4.09 o 
  -5   5  13        0.48       -0.51      2.26 o 
  -4   5  13      106.15      118.69      5.02 o 
  -3   5  13      560.63      561.51      7.77 o 
  -2   5  13      751.29      752.36     10.80 o 
  -1   5  13      338.37      330.05      5.78 o 
   0   5  13        0.31        0.42      1.47 o 
   1   5  13      132.43      140.02      4.19 o 
   2   5  13      116.81      123.52      3.86 o 
   3   5  13     3262.36     3145.85     43.55 o 
   4   5  13      149.73      165.45      9.00 o 
   5   5  13       10.06        9.45      5.08 o 
   6   5  13      121.61      142.02     17.30 o 
   7   5  13        2.56        9.44      8.32 o 
  -7   6  13       10.22       13.72      4.31 o 
  -6   6  13       50.62       45.87      5.70 o 
  -5   6  13       94.62      108.92      4.45 o 
  -4   6  13      803.80      735.35     11.40 o 
  -3   6  13      361.37      352.48      8.21 o 
  -2   6  13      296.25      294.36      5.32 o 
  -1   6  13       64.13       66.52      2.77 o 
   0   6  13        0.92        2.14      1.69 o 
   1   6  13        7.37        6.74      1.70 o 
   2   6  13      354.03      345.23      7.69 o 
   3   6  13      878.05      865.07     15.29 o 
   4   6  13       13.12        4.95      4.74 o 
   5   6  13        0.22        5.43      5.01 o 
   6   6  13       25.08       22.29      8.16 o 
   7   6  13        1.62       -3.86      8.08 o 
  -7   7  13       13.59       23.88      4.51 o 
  -6   7  13       18.44       16.52      6.11 o 
  -5   7  13      119.64      118.48      4.61 o 
  -4   7  13      121.38      101.58      4.17 o 
  -3   7  13      316.29      301.69      5.96 o 
  -2   7  13      155.37      154.85      4.91 o 
  -1   7  13       10.20        9.93      2.14 o 
   0   7  13       22.94       26.16      2.61 o 
   1   7  13        8.47        5.14      1.91 o 
   2   7  13      189.30      188.69      5.96 o 
   3   7  13        5.93       -0.78      3.21 o 
   4   7  13       19.11       19.97      5.37 o 
   5   7  13        0.03       -1.55      4.62 o 
   6   7  13       33.69       44.54      7.31 o 
  -7   8  13        5.83        9.85      3.81 o 
  -6   8  13       17.10       21.48      3.50 o 
  -5   8  13       29.51       33.38      4.12 o 
  -4   8  13        0.16       -0.33      2.81 o 
  -3   8  13      101.37      101.13      3.86 o 
  -2   8  13       10.02        7.17      2.36 o 
  -1   8  13       16.91       20.75      2.40 o 
   0   8  13        0.04       -1.91      1.91 o 
   1   8  13       31.67       27.97      3.51 o 
   2   8  13      543.18      545.77     11.30 o 
   3   8  13       18.20       19.01      3.65 o 
   4   8  13        3.09        8.79      4.24 o 
   5   8  13       15.99       14.56      5.70 o 
   6   8  13        3.84        6.10      6.07 o 
  -7   9  13        0.31       -4.29      4.29 o 
  -6   9  13        9.09       12.09      4.14 o 
  -5   9  13       26.87       28.24      2.71 o 
  -4   9  13       28.89       31.61      2.87 o 
  -3   9  13      124.53      118.49      4.23 o 
  -2   9  13       20.11       20.67      3.06 o 
  -1   9  13       29.14       24.43      3.99 o 
   0   9  13       33.88       39.17      3.31 o 
   1   9  13      129.72      127.84      4.92 o 
   2   9  13       73.67       70.04      5.19 o 
   3   9  13        4.85        3.02      3.35 o 
   4   9  13       23.62       35.72      5.02 o 
   5   9  13        8.74        4.95      5.45 o 
   6   9  13        2.78       11.50      6.19 o 
  -6  10  13       40.04       60.91      7.10 o 
  -5  10  13       34.55       43.13      2.88 o 
  -4  10  13       56.66       54.70      3.72 o 
  -3  10  13       48.41       46.87      3.71 o 
  -2  10  13        0.69        0.22      2.56 o 
  -1  10  13        0.48       -2.51      2.51 o 
   0  10  13       76.45       68.62      4.98 o 
   1  10  13        1.07        6.53      3.41 o 
   2  10  13      412.52      410.99     11.34 o 
   3  10  13        8.34       10.80      3.59 o 
   4  10  13        1.55        6.76      4.20 o 
   5  10  13        6.24       -0.32      4.38 o 
   6  10  13        0.48        0.55      5.99 o 
  -6  11  13        1.26        7.53      8.90 o 
  -5  11  13       12.89       14.26      3.51 o 
  -4  11  13        0.40       -0.08      2.13 o 
  -3  11  13        2.26        5.47      2.83 o 
  -2  11  13       34.54       30.78      3.48 o 
  -1  11  13        8.36        8.63      2.99 o 
   0  11  13        0.18       -1.55      2.79 o 
   1  11  13        0.76        0.77      3.40 o 
   2  11  13       28.43       27.50      4.43 o 
   3  11  13       16.16       24.24      4.48 o 
   4  11  13       10.25        6.34      4.78 o 
   5  11  13        0.16       -4.84      4.84 o 
  -5  12  13        0.94        1.31      3.35 o 
  -4  12  13       39.43       39.91      3.55 o 
  -3  12  13        1.41        8.05      3.81 o 
  -2  12  13        1.03       -2.74      2.74 o 
  -1  12  13        0.38       -3.66      3.66 o 
   0  12  13        2.93        4.52      3.37 o 
   1  12  13       86.25       97.70      6.06 o 
   2  12  13       13.58       13.30      4.21 o 
   3  12  13        4.12        3.94      4.00 o 
   4  12  13        2.30       -3.32      5.50 o 
   5  12  13        0.05       -4.75      4.94 o 
  -5  13  13        0.57        1.68      4.36 o 
  -4  13  13        1.42       -2.23      2.65 o 
  -3  13  13       27.63       24.60      3.68 o 
  -2  13  13       32.98       27.88      7.92 o 
  -1  13  13        1.93        1.35      3.26 o 
   0  13  13       18.61       10.22      4.33 o 
   1  13  13      214.28      211.91      9.24 o 
   2  13  13        6.56        2.01      3.96 o 
   3  13  13       10.25       14.96      4.61 o 
   4  13  13       12.00       21.41      8.61 o 
  -4  14  13        0.14       -3.49      3.92 o 
  -3  14  13        4.35        7.96      3.46 o 
  -2  14  13       24.68       17.08      3.95 o 
  -1  14  13        1.19        1.34      3.53 o 
   0  14  13        0.97       -3.42      3.42 o 
   1  14  13        2.88        5.47      4.17 o 
   2  14  13        0.94       -1.91      3.93 o 
   3  14  13       16.57       16.19      4.66 o 
   4  14  13        8.43       15.32      5.69 o 
  -4  15  13        0.14       -2.47      4.44 o 
  -3  15  13        0.02        5.06      3.65 o 
  -2  15  13       15.50       19.66      4.07 o 
  -1  15  13        8.07        7.10      3.83 o 
   0  15  13       29.96       39.34      5.25 o 
   1  15  13        6.26       -3.88      3.88 o 
   2  15  13        9.62       13.24      4.72 o 
   3  15  13        0.18       -2.94      4.38 o 
  -3  16  13        6.89        6.02      4.06 o 
  -2  16  13        0.00        0.26      4.06 o 
  -1  16  13       20.92       18.60      6.07 o 
   0  16  13       35.24       47.69      5.54 o 
   1  16  13        0.07       -2.02      4.32 o 
   2  16  13        0.45        1.61      4.58 o 
  -1  17  13        0.22        5.20      4.48 o 
   0  17  13       14.70       15.00      4.97 o 
  -8   0  14        0.06        4.12      9.12 o 
  -6   0  14        0.02       -3.62      4.44 o 
  -4   0  14        0.01       -2.60      3.09 o 
  -2   0  14       27.51       36.27      2.76 o 
   0   0  14        8.81       13.21      2.58 o 
   2   0  14      424.90      384.24     10.93 o 
   4   0  14       56.16       51.42      7.17 o 
   6   0  14        0.90        4.26     10.10 o 
  -8   1  14        0.41        4.75      6.62 o 
  -7   1  14       14.64        8.18      4.01 o 
  -6   1  14       54.53       52.00      5.50 o 
  -5   1  14        5.82        6.80      3.17 o 
  -4   1  14        7.28        6.21      2.62 o 
  -3   1  14      128.28      128.22      3.65 o 
  -2   1  14      248.38      238.19      4.02 o 
  -1   1  14       85.39       75.43      2.46 o 
   0   1  14        0.24       -1.49      1.49 o 
   1   1  14        6.76        6.17      1.76 o 
   2   1  14       65.91       57.76      2.98 o 
   3   1  14      141.71      122.49      4.63 o 
   4   1  14      522.22      525.28     13.29 o 
   5   1  14       97.50      100.08      8.04 o 
   6   1  14        0.04        4.99      7.00 o 
   7   1  14        4.47       22.60      8.88 o 
  -8   2  14        6.18        3.38      7.01 o 
  -7   2  14       20.32       16.09      4.77 o 
  -6   2  14       61.26       59.71      4.83 o 
  -5   2  14       99.39       73.01      5.22 o 
  -4   2  14      326.40      314.18      6.84 o 
  -3   2  14     1015.99      964.80     13.12 o 
  -2   2  14       54.97       61.87      2.58 o 
  -1   2  14        1.82        2.02      1.43 o 
   0   2  14        3.10        4.58      1.27 o 
   1   2  14       87.32       86.20      3.08 o 
   2   2  14       50.19       41.75      2.81 o 
   3   2  14       16.68       16.92      4.03 o 
   4   2  14      597.02      601.78     14.41 o 
   5   2  14        3.18       -2.10      4.69 o 
   6   2  14        2.88       -5.48      6.67 o 
   7   2  14        0.18        4.98      7.61 o 
  -8   3  14       28.84       54.45      8.34 o 
  -7   3  14       17.79       30.65      5.19 o 
  -6   3  14       27.34       23.97      5.02 o 
  -5   3  14       70.11       55.12      4.78 o 
  -4   3  14       36.94       41.05      3.83 o 
  -3   3  14       16.76       14.16      2.10 o 
  -2   3  14      422.86      406.61      6.14 o 
  -1   3  14      118.71      113.21      3.00 o 
   0   3  14       89.60      101.06      5.06 o 
   1   3  14       22.49       22.40      2.13 o 
   2   3  14      378.29      374.38      7.83 o 
   3   3  14       70.65       79.41      5.23 o 
   4   3  14       69.86       71.09      5.66 o 
   5   3  14       63.28       75.63      7.29 o 
   6   3  14        0.66        6.06      7.09 o 
   7   3  14        0.88        0.52      8.42 o 
  -7   4  14        0.32        2.66      4.20 o 
  -6   4  14        0.38       -1.30      4.89 o 
  -5   4  14       91.44       93.75      4.59 o 
  -4   4  14      302.68      302.55      6.76 o 
  -3   4  14       12.13        8.55      1.85 o 
  -2   4  14      493.81      486.77      6.94 o 
  -1   4  14      580.08      584.71      8.98 o 
   0   4  14        2.68        4.44      2.01 o 
   1   4  14       10.13       10.35      2.26 o 
   2   4  14       25.01       33.24      2.74 o 
   3   4  14      109.93      114.73      5.95 o 
   4   4  14        2.80       -0.68      5.93 o 
   5   4  14        1.10        3.13      4.78 o 
   6   4  14       28.42       33.51     18.74 o 
   7   4  14       10.96       -0.87      8.75 o 
  -7   5  14        1.28       -1.95      4.97 o 
  -6   5  14        2.01       -0.07      3.45 o 
  -5   5  14        0.64        0.48      2.67 o 
  -4   5  14       38.18       32.20      3.76 o 
  -3   5  14      110.38      120.81      3.99 o 
  -2   5  14      122.51      111.54      3.53 o 
  -1   5  14       79.46       79.37      3.09 o 
   0   5  14        5.34        6.83      1.77 o 
   1   5  14      137.21      141.36      4.37 o 
   2   5  14      258.56      255.63      6.66 o 
   3   5  14      175.58      194.35      8.17 o 
   4   5  14       18.35       21.94      9.33 o 
   5   5  14       50.43       41.59      6.40 o 
   6   5  14       20.00       15.73      7.97 o 
   7   5  14        2.47       -1.12      8.12 o 
  -7   6  14       14.98       22.98      7.23 o 
  -6   6  14        1.17       -0.88      3.43 o 
  -5   6  14       35.20       26.82      3.93 o 
  -4   6  14      417.81      398.40      7.86 o 
  -3   6  14      213.17      205.10      5.08 o 
  -2   6  14      526.98      500.06      7.14 o 
  -1   6  14       29.44       38.35      2.49 o 
   0   6  14       12.37       13.51      2.26 o 
   1   6  14        4.62        3.18      1.97 o 
   2   6  14       80.54       80.40      4.26 o 
   3   6  14      358.77      354.47      8.32 o 
   4   6  14       62.08       66.00      6.84 o 
   5   6  14       68.84       79.51      9.02 o 
   6   6  14       16.96       10.45      8.04 o 
  -7   7  14        9.80        8.25      4.11 o 
  -6   7  14        0.04       -1.54      3.08 o 
  -5   7  14       25.41       23.53      3.49 o 
  -4   7  14        0.29        1.32      2.29 o 
  -3   7  14      254.77      233.78      5.40 o 
  -2   7  14       91.03       70.20      3.58 o 
  -1   7  14      191.79      188.16      5.36 o 
   0   7  14       63.08       57.49      3.12 o 
   1   7  14       54.95       50.12      3.55 o 
   2   7  14        8.17        9.18      2.87 o 
   3   7  14       46.06       40.69      4.15 o 
   4   7  14        4.42        4.29      4.89 o 
   5   7  14        0.53        6.45      6.14 o 
   6   7  14        0.15       -6.12      7.12 o 
  -7   8  14        0.12       -4.84      4.84 o 
  -6   8  14        6.77       11.75      4.28 o 
  -5   8  14       72.32       75.83      4.48 o 
  -4   8  14       14.26       10.36      3.17 o 
  -3   8  14      153.20      135.17      4.26 o 
  -2   8  14      290.78      277.23      6.59 o 
  -1   8  14       79.91       78.99      3.83 o 
   0   8  14      165.63      169.15      5.47 o 
   1   8  14       40.17       41.42      3.43 o 
   2   8  14       36.30       38.94      3.83 o 
   3   8  14      102.46       94.58      5.31 o 
   4   8  14       27.67       27.58      5.87 o 
   5   8  14        0.47       -2.47      5.18 o 
   6   8  14       10.06        7.74      6.18 o 
  -6   9  14        4.52        7.75      4.58 o 
  -5   9  14      117.66      113.24      5.27 o 
  -4   9  14        1.89       -0.60      3.42 o 
  -3   9  14        2.30        0.73      2.74 o 
  -2   9  14       34.85       35.44      3.40 o 
  -1   9  14        0.61       -1.23      3.36 o 
   0   9  14       71.20       70.84      4.38 o 
   1   9  14        0.21        0.12      2.57 o 
   2   9  14      293.78      298.74      9.41 o 
   3   9  14       16.40       17.25      3.75 o 
   4   9  14        6.77        5.98      4.26 o 
   5   9  14        3.32        5.82      4.71 o 
   6   9  14        3.00       -2.14      6.53 o 
  -6  10  14        2.34        0.35      7.65 o 
  -5  10  14       24.80       21.83      4.81 o 
  -4  10  14       10.54       10.49      2.91 o 
  -3  10  14       48.78       48.45      4.03 o 
  -2  10  14        0.65        1.68      2.60 o 
  -1  10  14        4.71        3.91      2.87 o 
   0  10  14       17.48       26.66      3.51 o 
   1  10  14       15.25       14.82      3.95 o 
   2  10  14        0.03       -1.76      4.75 o 
   3  10  14        1.76       -0.29      3.32 o 
   4  10  14       25.71       27.62      5.34 o 
   5  10  14       17.24        7.95      4.85 o 
  -6  11  14       38.24       50.66      7.37 o 
  -5  11  14        3.94        5.62      2.59 o 
  -4  11  14       52.81       65.38      4.25 o 
  -3  11  14        0.09        5.67      2.94 o 
  -2  11  14       61.30       56.85      3.98 o 
  -1  11  14       10.41        5.31      3.78 o 
   0  11  14        0.52        3.27      3.27 o 
   1  11  14       74.47       81.76      5.56 o 
   2  11  14       25.27       23.73      5.48 o 
   3  11  14        8.89        7.43      4.50 o 
   4  11  14        1.79        1.08      6.26 o 
   5  11  14        0.08        2.36      5.30 o 
  -5  12  14        5.19        1.81      3.85 o 
  -4  12  14       53.88       67.84      4.44 o 
  -3  12  14       82.53       83.91      6.83 o 
  -2  12  14       25.45       29.02      3.53 o 
  -1  12  14        5.88        6.99      3.36 o 
   0  12  14       15.16       14.07      5.17 o 
   1  12  14      224.07      210.83      8.47 o 
   2  12  14        0.56        7.56      4.09 o 
   3  12  14       39.18       49.01      5.75 o 
   4  12  14        2.48       12.24      5.37 o 
   5  12  14        9.87       12.95      6.11 o 
  -5  13  14       16.35       15.36      7.89 o 
  -4  13  14       50.18       59.82      4.38 o 
  -3  13  14       32.34       30.94      4.45 o 
  -2  13  14        0.44        0.07      3.21 o 
  -1  13  14        3.00        4.13      3.53 o 
   0  13  14        1.62        3.05      3.46 o 
   1  13  14      188.33      198.40      8.47 o 
   2  13  14      134.75      133.17      7.34 o 
   3  13  14        4.00       -0.20      4.54 o 
   4  13  14        8.42       17.69      6.22 o 
  -4  14  14        4.04        5.60      5.31 o 
  -3  14  14        8.64        7.55      5.51 o 
  -2  14  14        7.07       13.95      4.19 o 
  -1  14  14        1.32       -4.06      5.84 o 
   0  14  14       10.30       10.35      4.34 o 
   1  14  14       11.26       12.85      4.34 o 
   2  14  14        2.09        8.35      4.43 o 
   3  14  14        2.00       -4.22      4.22 o 
  -3  15  14        1.31        2.36      5.31 o 
  -2  15  14        5.66        1.57      3.99 o 
  -1  15  14        8.07        2.48      6.06 o 
   0  15  14       21.45       20.89      4.77 o 
   1  15  14       18.30       16.93      4.80 o 
   2  15  14       38.90       30.18      5.39 o 
   3  15  14        1.11        2.92      4.61 o 
  -2  16  14        5.27        7.92      4.50 o 
  -1  16  14        0.16       -4.10      4.10 o 
   0  16  14       19.89       24.13      6.88 o 
   1  16  14       33.04       35.89      6.05 o 
  -7   0  15        0.95        0.84      5.73 o 
  -5   0  15        0.58       -4.29      4.29 o 
  -3   0  15       44.59       44.84      7.62 o 
  -1   0  15      129.52      103.61      5.60 o 
   1   0  15       63.27       68.17      4.13 o 
   3   0  15     1259.74     1230.84     25.61 o 
   5   0  15      232.33      238.21     21.15 o 
   7   0  15        1.73        5.27     11.42 o 
  -7   1  15        0.00       -0.95      3.81 o 
  -6   1  15       42.86       36.60      4.40 o 
  -5   1  15      198.05      181.63      6.91 o 
  -4   1  15       41.73       47.76      3.68 o 
  -3   1  15        6.13        4.94      1.88 o 
  -2   1  15       31.59       35.68      2.20 o 
  -1   1  15       22.93       27.94      2.02 o 
   0   1  15        0.24        0.08      1.60 o 
   1   1  15        3.31        6.97      1.88 o 
   2   1  15      470.52      435.70     12.74 o 
   3   1  15      468.34      454.33     14.31 o 
   4   1  15        8.15        7.01      4.15 o 
   5   1  15       16.64       10.71      9.47 o 
   6   1  15        0.34       -6.97      6.97 o 
   7   1  15        0.00       -7.32      7.32 o 
  -7   2  15        0.37       -0.70      3.78 o 
  -6   2  15       24.06       30.91      4.17 o 
  -5   2  15       41.13       43.98      4.15 o 
  -4   2  15       27.13       22.26      3.51 o 
  -3   2  15     1109.89     1121.26     12.96 o 
  -2   2  15     2243.60     2160.46     26.96 o 
  -1   2  15        8.00        7.68      1.73 o 
   0   2  15        7.04        5.84      1.86 o 
   1   2  15        0.01        0.36      1.69 o 
   2   2  15      238.88      235.69      5.80 o 
   3   2  15     1267.36     1201.70     19.90 o 
   4   2  15      267.54      259.53      9.61 o 
   5   2  15       79.21       71.55      7.27 o 
   6   2  15        0.13       -4.13      9.55 o 
   7   2  15       19.89       15.32     11.91 o 
  -7   3  15        1.38       -1.95      4.11 o 
  -6   3  15        0.01        3.17      3.46 o 
  -5   3  15       51.78       43.41      4.16 o 
  -4   3  15      687.48      662.12     12.30 o 
  -3   3  15     1851.21     1779.81     26.84 o 
  -2   3  15        0.21        1.80      1.81 o 
  -1   3  15        9.93       13.61      2.09 o 
   0   3  15       78.37       63.17      3.23 o 
   1   3  15       11.23       12.56      2.07 o 
   2   3  15     1182.73     1127.78     15.26 o 
   3   3  15      180.64      187.65      6.78 o 
   4   3  15      125.14      110.63      7.76 o 
   5   3  15       70.15       81.67      9.66 o 
   6   3  15       21.80        8.54     20.17 o 
   7   3  15        8.15       18.13      8.85 o 
  -7   4  15        0.03        0.96      4.14 o 
  -6   4  15        1.89        2.70      3.37 o 
  -5   4  15       20.57       19.51      4.70 o 
  -4   4  15       90.06      100.91      5.22 o 
  -3   4  15      623.41      594.22     10.09 o 
  -2   4  15        0.74        0.50      1.77 o 
  -1   4  15      537.55      537.45      8.15 o 
   0   4  15       81.83       77.48      3.15 o 
   1   4  15       55.42       57.69      3.08 o 
   2   4  15      221.09      217.48      8.62 o 
   3   4  15      137.45      121.78      5.07 o 
   4   4  15       16.49       11.30      5.12 o 
   5   4  15        1.17       -4.90      4.90 o 
   6   4  15        0.53       -6.20      7.25 o 
  -7   5  15       46.73       45.42      5.77 o 
  -6   5  15        2.50        3.27      4.08 o 
  -5   5  15        8.59       -1.84      2.86 o 
  -4   5  15      203.12      208.18      6.48 o 
  -3   5  15       68.66       61.30      3.45 o 
  -2   5  15      138.87      145.02      4.15 o 
  -1   5  15      498.11      487.97      8.25 o 
   0   5  15        7.52        4.01      1.83 o 
   1   5  15        9.15        8.33      2.03 o 
   2   5  15       14.19       15.57      2.97 o 
   3   5  15       96.19       93.47      4.61 o 
   4   5  15       46.50       61.20      8.98 o 
   5   5  15        5.87       11.08      5.53 o 
   6   5  15       27.31       23.46     10.95 o 
  -7   6  15       52.85       82.09      6.50 o 
  -6   6  15       23.36       24.86      4.32 o 
  -5   6  15        2.98        1.01      2.82 o 
  -4   6  15      582.65      522.26     10.61 o 
  -3   6  15      158.76      144.02      4.77 o 
  -2   6  15       23.06       23.28      2.59 o 
  -1   6  15       10.99        8.79      2.25 o 
   0   6  15        5.78        0.86      2.09 o 
   1   6  15        2.94        4.41      2.88 o 
   2   6  15       30.09       27.74      3.27 o 
   3   6  15        1.81        1.07      4.06 o 
   4   6  15       20.28       34.19     10.72 o 
   5   6  15        1.87        5.90      6.82 o 
   6   6  15        4.77        5.14     18.13 o 
  -7   7  15       17.29       30.63      5.01 o 
  -6   7  15        8.09       12.69      5.80 o 
  -5   7  15       10.33       15.08      3.45 o 
  -4   7  15       47.56       47.99      3.74 o 
  -3   7  15        0.28       -1.00      2.23 o 
  -2   7  15       72.52       72.03      4.33 o 
  -1   7  15       10.32        6.41      2.26 o 
   0   7  15      149.94      146.91      5.10 o 
   1   7  15        8.81        9.03      3.02 o 
   2   7  15       96.63       91.01      4.53 o 
   3   7  15       67.56       70.73      4.94 o 
   4   7  15        1.16        3.35      4.10 o 
   5   7  15       52.46       65.98      7.85 o 
   6   7  15       16.78       16.73     14.35 o 
  -7   8  15        1.02        4.34      5.54 o 
  -6   8  15       10.33       20.34      3.86 o 
  -5   8  15        1.76        5.80      3.04 o 
  -4   8  15       90.55       88.32      4.90 o 
  -3   8  15       55.11       40.34      3.10 o 
  -2   8  15       48.51       43.92      3.31 o 
  -1   8  15       14.56       10.75      3.08 o 
   0   8  15      214.39      218.08      6.37 o 
   1   8  15       87.72       80.77      4.29 o 
   2   8  15       19.39       24.00      3.74 o 
   3   8  15       79.50       69.76      5.08 o 
   4   8  15       41.32       44.85      5.38 o 
   5   8  15        1.92        1.12      4.47 o 
   6   8  15       14.79       35.45      9.26 o 
  -6   9  15        1.93        6.36      5.08 o 
  -5   9  15        1.29        7.35      3.56 o 
  -4   9  15        0.01        0.71      2.71 o 
  -3   9  15       53.89       52.57      5.10 o 
  -2   9  15       19.51       18.32      3.16 o 
  -1   9  15       68.44       57.34      4.81 o 
   0   9  15       70.04       77.98      6.28 o 
   1   9  15       34.97       37.39      3.83 o 
   2   9  15        7.93        5.86      3.38 o 
   3   9  15        8.71        6.68      3.52 o 
   4   9  15        8.83       11.99      4.54 o 
   5   9  15       23.84       32.73      5.69 o 
  -6  10  15        9.72        9.44      5.03 o 
  -5  10  15       33.54       34.11      4.20 o 
  -4  10  15       33.07       28.51      3.80 o 
  -3  10  15       57.75       54.67      5.70 o 
  -2  10  15        0.01       -0.50      2.76 o 
  -1  10  15        5.23        3.07      2.97 o 
   0  10  15       80.64       87.76      5.26 o 
   1  10  15      100.77      109.12      6.07 o 
   2  10  15       95.64       90.80      6.72 o 
   3  10  15        0.07       -3.57      3.57 o 
   4  10  15        5.03        7.02      5.21 o 
   5  10  15        3.70       -4.26      5.43 o 
  -6  11  15        0.82       -0.75      4.46 o 
  -5  11  15        0.03        0.42      3.35 o 
  -4  11  15        0.33        2.59      2.86 o 
  -3  11  15        7.46        6.67      6.58 o 
  -2  11  15        6.04        4.37      2.95 o 
  -1  11  15        1.90       -0.75      2.90 o 
   0  11  15      100.88      109.43      6.04 o 
   1  11  15        6.14        8.65      3.91 o 
   2  11  15        0.03       -2.94      4.04 o 
   3  11  15       11.19        8.40      4.29 o 
   4  11  15        0.02       -4.10      4.86 o 
   5  11  15       28.59       29.38      6.50 o 
  -5  12  15       16.72       16.68      4.62 o 
  -4  12  15       19.90       22.08      6.21 o 
  -3  12  15       10.67       10.05      3.42 o 
  -2  12  15        4.53        3.91      3.11 o 
  -1  12  15        7.35       -1.85      3.20 o 
   0  12  15        9.72       11.05      3.87 o 
   1  12  15       72.74       82.42      6.04 o 
   2  12  15       40.33       45.19      6.08 o 
   3  12  15        0.04       -3.72      3.72 o 
   4  12  15        6.62       -3.80      5.26 o 
  -5  13  15        7.43       -0.10      6.17 o 
  -4  13  15        1.69        0.86      2.99 o 
  -3  13  15        1.49       -1.05      4.32 o 
  -2  13  15       20.44       27.07      7.53 o 
  -1  13  15        6.81        3.58      3.56 o 
   0  13  15        0.63        3.49      3.66 o 
   1  13  15       16.28       12.67      4.95 o 
   2  13  15        0.09       -1.79      3.97 o 
   3  13  15       18.77       16.66      4.87 o 
   4  13  15        2.83        5.24      5.51 o 
  -4  14  15       15.00       19.37      3.91 o 
  -3  14  15        5.22        4.60      3.92 o 
  -2  14  15        0.16        2.26      4.88 o 
  -1  14  15        8.94       10.65      4.41 o 
   0  14  15        3.65        8.17      5.68 o 
   1  14  15        0.11       -2.58      4.01 o 
   2  14  15        6.71        4.39      4.48 o 
   3  14  15        2.95       -1.29      4.30 o 
  -3  15  15        0.40       -2.69      4.19 o 
  -2  15  15        8.39        2.61      4.13 o 
  -1  15  15        2.64       -3.87      3.87 o 
   0  15  15        1.14        1.32      4.07 o 
   1  15  15       46.41       50.26      7.50 o 
   2  15  15        3.95        3.48      4.67 o 
  -1  16  15       17.47       14.28      4.52 o 
   0  16  15       20.03       20.32      4.99 o 
   1  16  15        0.01       -1.34      4.54 o 
  -6   0  16        0.08        1.15      4.82 o 
  -4   0  16        3.67        2.12      4.28 o 
  -2   0  16     4150.03     3976.32     51.25 o 
   0   0  16      148.72      153.02      7.69 o 
   2   0  16        3.30        7.85      3.24 o 
   4   0  16      141.55      165.27     15.09 o 
   6   0  16        1.14       -9.39      9.39 o 
  -7   1  16        4.87        0.55      3.80 o 
  -6   1  16       44.22       46.42      4.70 o 
  -5   1  16        9.53        7.31      3.75 o 
  -4   1  16        1.70        4.83      2.83 o 
  -3   1  16     1907.09     1858.73     24.52 o 
  -2   1  16     1252.28     1211.24     13.55 o 
  -1   1  16        6.20        6.30      1.78 o 
   0   1  16       41.61       41.63      2.50 o 
   1   1  16      183.87      195.58      4.79 o 
   2   1  16      326.86      356.51      6.76 o 
   3   1  16      372.39      363.72     10.92 o 
   4   1  16       12.30       22.07      4.59 o 
   5   1  16       21.79        3.47      7.16 o 
   6   1  16        3.10       -2.31     12.12 o 
  -7   2  16        4.35        3.76      4.14 o 
  -6   2  16        0.71       -0.99      3.58 o 
  -5   2  16       36.10       36.71      4.16 o 
  -4   2  16       61.19       68.33      4.28 o 
  -3   2  16     1410.10     1380.24     19.21 o 
  -2   2  16      133.92      128.67      4.22 o 
  -1   2  16      227.51      225.42      4.97 o 
   0   2  16       15.47       11.92      1.74 o 
   1   2  16        0.05       -0.91      1.78 o 
   2   2  16       80.22       90.85      3.64 o 
   3   2  16       21.72       24.34      3.72 o 
   4   2  16       47.38       49.95      5.36 o 
   5   2  16       90.57      108.87      8.60 o 
   6   2  16        9.37       -0.05      7.55 o 
  -7   3  16       12.59       17.31      4.98 o 
  -6   3  16        3.23        2.55      3.54 o 
  -5   3  16       14.04       17.57      3.64 o 
  -4   3  16        6.90        1.01      2.84 o 
  -3   3  16      132.47      138.82      6.20 o 
  -2   3  16      620.53      602.65      9.15 o 
  -1   3  16       74.72       59.44      2.98 o 
   0   3  16       19.47       19.50      2.15 o 
   1   3  16        0.21        2.45      1.83 o 
   2   3  16      411.57      413.89      7.40 o 
   3   3  16       37.13       34.71      3.61 o 
   4   3  16      257.95      251.48     13.38 o 
   5   3  16        1.57       -4.78      4.78 o 
   6   3  16        8.22        7.36      8.68 o 
  -7   4  16       21.24       19.73      5.02 o 
  -6   4  16        4.34        2.95      3.36 o 
  -5   4  16       22.95       26.33      3.81 o 
  -4   4  16       98.80       78.11      4.39 o 
  -3   4  16      311.46      316.93      8.73 o 
  -2   4  16        8.92        6.75      2.50 o 
  -1   4  16       41.31       39.97      2.88 o 
   0   4  16       12.38        9.60      2.02 o 
   1   4  16        7.47        5.41      1.68 o 
   2   4  16       33.66       37.66      3.20 o 
   3   4  16        7.94       10.30      3.10 o 
   4   4  16      138.24      137.84     10.55 o 
   5   4  16        2.49       10.15      5.51 o 
   6   4  16       24.77        9.97      8.15 o 
  -7   5  16       13.57        7.41      5.11 o 
  -6   5  16        0.60        1.98      3.84 o 
  -5   5  16        1.65        0.24      4.59 o 
  -4   5  16       17.14       16.79      3.15 o 
  -3   5  16      134.43      130.78      5.32 o 
  -2   5  16       60.33       57.24      2.96 o 
  -1   5  16      472.37      482.54      8.40 o 
   0   5  16        4.95        5.60      2.46 o 
   1   5  16        2.02       -0.64      2.19 o 
   2   5  16       21.57       20.83      3.18 o 
   3   5  16       16.34       19.63      3.37 o 
   4   5  16        7.50        5.57      6.40 o 
   5   5  16       22.03       20.38      6.24 o 
   6   5  16        3.93        9.04      7.95 o 
  -7   6  16        8.69       17.83      4.87 o 
  -6   6  16       11.36       13.32      4.26 o 
  -5   6  16       32.18       28.65      7.58 o 
  -4   6  16      124.72      135.73      5.48 o 
  -3   6  16       12.79       14.52      3.08 o 
  -2   6  16       13.70        8.20      3.28 o 
  -1   6  16      482.96      448.61      8.12 o 
   0   6  16      237.62      239.37      5.89 o 
   1   6  16       41.20       42.95      4.85 o 
   2   6  16        0.34        1.13      2.69 o 
   3   6  16      157.80      150.73      6.45 o 
   4   6  16       58.28       73.67      9.03 o 
   5   6  16        1.91       10.27      5.77 o 
   6   6  16        1.25       -6.99      7.80 o 
  -7   7  16        1.19       -3.72      4.13 o 
  -6   7  16        7.24        5.76      4.30 o 
  -5   7  16        2.63        1.67      4.84 o 
  -4   7  16      119.98      130.82      7.65 o 
  -3   7  16       50.91       45.75      3.72 o 
  -2   7  16      129.81      128.20      4.80 o 
  -1   7  16       18.02       19.75      3.23 o 
   0   7  16        4.82        4.42      2.79 o 
   1   7  16       85.08       83.45      4.64 o 
   2   7  16        0.12       -0.18      2.78 o 
   3   7  16       24.64       32.36      4.22 o 
   4   7  16       36.13       34.43      5.24 o 
   5   7  16        3.30       -3.62      5.33 o 
   6   7  16       19.48       15.13      8.85 o 
  -6   8  16        3.38        6.17      3.78 o 
  -5   8  16        0.72        8.84      5.08 o 
  -4   8  16       15.61        8.74      3.19 o 
  -3   8  16       59.99       64.14      4.63 o 
  -2   8  16        6.44        3.49      3.09 o 
  -1   8  16        0.64       -2.27      2.72 o 
   0   8  16      446.39      431.92      9.99 o 
   1   8  16      100.15       86.33      4.85 o 
   2   8  16        2.59        1.59      3.17 o 
   3   8  16        0.19        3.40      3.53 o 
   4   8  16       38.67       42.00      5.57 o 
   5   8  16        0.22       -1.36      4.67 o 
  -6   9  16        0.70        5.17      8.12 o 
  -5   9  16      110.97      122.15      5.95 o 
  -4   9  16       18.12       10.19      3.29 o 
  -3   9  16      157.66      145.44      6.35 o 
  -2   9  16       20.99       14.42      3.76 o 
  -1   9  16       29.66       31.51      3.65 o 
   0   9  16        4.89       10.48      3.43 o 
   1   9  16        7.22       -1.90      3.00 o 
   2   9  16       33.60       35.91      4.48 o 
   3   9  16       16.15        7.96      3.81 o 
   4   9  16       54.08       59.09      6.17 o 
   5   9  16        0.10       -2.11      4.60 o 
  -6  10  16        0.37        0.37      7.10 o 
  -5  10  16       24.94       39.06      4.26 o 
  -4  10  16        5.95       -1.52      3.02 o 
  -3  10  16       25.39       30.89      3.99 o 
  -2  10  16        3.12        1.73      2.91 o 
  -1  10  16        6.03        7.22      3.10 o 
   0  10  16        1.77        9.76      3.32 o 
   1  10  16        0.08        0.82      3.62 o 
   2  10  16        6.16        6.09      3.84 o 
   3  10  16       25.26       27.94      5.81 o 
   4  10  16        1.48       -1.09      4.96 o 
   5  10  16       19.33       23.28      6.40 o 
  -5  11  16        0.04        1.36      3.04 o 
  -4  11  16        8.67       15.42      3.48 o 
  -3  11  16        1.46       -2.43      2.93 o 
  -2  11  16       13.27       11.14      3.65 o 
  -1  11  16        0.60       -0.24      2.99 o 
   0  11  16       62.43       57.30      5.09 o 
   1  11  16      256.33      254.87      9.38 o 
   2  11  16       10.62       10.09      4.83 o 
   3  11  16        1.42       -0.76      4.67 o 
   4  11  16        1.51       -1.67      8.26 o 
  -5  12  16       10.07       13.11      4.63 o 
  -4  12  16       14.93       17.41      5.20 o 
  -3  12  16        0.65       -2.83      3.22 o 
  -2  12  16       22.49       17.36      5.51 o 
  -1  12  16        0.49       -0.85      3.34 o 
   0  12  16       11.11       14.81      5.69 o 
   1  12  16       21.17       20.78      4.56 o 
   2  12  16        0.13        2.77      4.67 o 
   3  12  16        6.91       -0.06      4.37 o 
   4  12  16        2.49        2.75      5.45 o 
  -4  13  16        0.22       -0.10      3.27 o 
  -3  13  16        0.61        2.06      3.56 o 
  -2  13  16        0.56       -0.41      3.94 o 
  -1  13  16        0.64        5.25      3.65 o 
   0  13  16        1.58       -3.46      3.46 o 
   1  13  16       52.73       59.59      8.12 o 
   2  13  16        0.19       -4.11      4.89 o 
   3  13  16        0.23        0.57      4.48 o 
  -3  14  16        1.49        4.08      3.76 o 
  -2  14  16        1.33       -2.08      3.61 o 
  -1  14  16        0.35       -3.35      3.63 o 
   0  14  16        0.39        4.57      4.09 o 
   1  14  16       13.40       18.87      4.93 o 
   2  14  16        6.75        2.16      5.11 o 
   3  14  16        1.12       -1.02      5.42 o 
  -2  15  16        0.59       -2.93      3.88 o 
  -1  15  16        0.06       -2.07      4.00 o 
   0  15  16        0.09       -4.04      4.04 o 
   1  15  16        1.44       -3.09      4.09 o 
   2  15  16       11.03       13.98      5.78 o 
  -7   0  17        5.92        5.39      7.57 o 
  -5   0  17       54.55       45.96      6.36 o 
  -3   0  17     1029.56     1026.20     29.36 o 
  -1   0  17       26.94       15.22      2.85 o 
   1   0  17      461.45      460.66     10.90 o 
   3   0  17       49.98       35.55      7.00 o 
   5   0  17      230.57      231.45     20.61 o 
  -7   1  17        2.57        7.11      4.22 o 
  -6   1  17        6.12       10.88      3.82 o 
  -5   1  17        8.47        4.05      3.38 o 
  -4   1  17      425.75      411.30     10.43 o 
  -3   1  17      133.77      131.65      5.38 o 
  -2   1  17      353.00      347.84      7.11 o 
  -1   1  17        0.03       -2.14      2.14 o 
   0   1  17       35.51       32.26      2.42 o 
   1   1  17        0.66        3.25      1.98 o 
   2   1  17      658.00      640.65      9.84 o 
   3   1  17        0.75        4.17      3.91 o 
   4   1  17      207.65      220.23      9.14 o 
   5   1  17       12.23       16.87      7.78 o 
   6   1  17        0.00       -4.46      7.53 o 
  -7   2  17        6.96        2.49      4.22 o 
  -6   2  17        1.03        1.76      5.91 o 
  -5   2  17        5.81        4.98      3.49 o 
  -4   2  17        2.02        2.66      3.17 o 
  -3   2  17       73.54       70.71      3.96 o 
  -2   2  17        4.12       -1.18      2.11 o 
  -1   2  17       90.93       74.08      3.20 o 
   0   2  17        0.05       -1.61      1.61 o 
   1   2  17       40.68       37.35      2.76 o 
   2   2  17      517.57      492.35      9.01 o 
   3   2  17       98.86       79.73      5.18 o 
   4   2  17        2.70       -0.70      4.08 o 
   5   2  17       20.86       26.26      6.79 o 
   6   2  17        9.75        3.51      7.98 o 
  -7   3  17       16.14       12.67      4.48 o 
  -6   3  17        1.27        4.05      3.65 o 
  -5   3  17       24.60       25.51      4.48 o 
  -4   3  17       38.84       34.48      4.73 o 
  -3   3  17        0.32       -1.71      2.78 o 
  -2   3  17      211.14      194.39      5.32 o 
  -1   3  17        1.01       -1.35      2.52 o 
   0   3  17       34.84       26.58      2.48 o 
   1   3  17       32.28       34.92      2.90 o 
   2   3  17      210.00      213.22      5.93 o 
   3   3  17      169.50      158.98      6.66 o 
   4   3  17        0.87        0.22      5.08 o 
   5   3  17        1.05       -6.17      6.17 o 
   6   3  17        0.02        2.54      7.94 o 
  -7   4  17        3.22        6.18      4.85 o 
  -6   4  17       23.33       18.21      4.35 o 
  -5   4  17       16.43       13.58      3.62 o 
  -4   4  17      239.00      220.33      6.90 o 
  -3   4  17       64.96       57.43      4.13 o 
  -2   4  17       48.31       52.10      4.04 o 
  -1   4  17      263.66      244.73      5.97 o 
   0   4  17       73.71       66.63      3.52 o 
   1   4  17       13.04       11.89      2.44 o 
   2   4  17       59.97       71.13      5.83 o 
   3   4  17       29.23       39.46      4.12 o 
   4   4  17        1.07        5.26      5.20 o 
   5   4  17        6.08        7.85      7.17 o 
   6   4  17        1.08       15.78      9.01 o 
  -7   5  17       13.34       13.16      5.18 o 
  -6   5  17        8.75        8.70      4.86 o 
  -5   5  17        0.19       -1.87      3.14 o 
  -4   5  17        3.88        5.82      2.91 o 
  -3   5  17      643.88      657.26     16.68 o 
  -2   5  17        0.01        2.85      2.59 o 
  -1   5  17     1014.17      952.38     13.59 o 
   0   5  17       63.64       62.69      4.52 o 
   1   5  17        0.86        1.99      2.62 o 
   2   5  17       53.77       53.68      5.63 o 
   3   5  17      195.97      189.80      6.64 o 
   4   5  17        0.24       -1.32      4.34 o 
   5   5  17        6.94        3.43      5.66 o 
   6   5  17       26.31       43.62     10.19 o 
  -7   6  17        0.37       -1.81      5.66 o 
  -6   6  17        0.33       -5.12      5.12 o 
  -5   6  17       29.64       30.71      4.09 o 
  -4   6  17       39.15       38.81      3.83 o 
  -3   6  17        5.17        2.16      2.74 o 
  -2   6  17      279.03      268.56      6.78 o 
  -1   6  17      165.16      147.31      7.17 o 
   0   6  17       42.97       41.18      3.68 o 
   1   6  17       12.37        4.35      2.79 o 
   2   6  17       42.28       41.86      3.77 o 
   3   6  17        1.06        5.66      3.51 o 
   4   6  17        1.91        3.66      4.25 o 
   5   6  17        2.69        9.62      8.81 o 
   6   6  17       17.70       16.11      8.68 o 
  -6   7  17        0.01       -1.19      3.80 o 
  -5   7  17        5.36        5.41      3.62 o 
  -4   7  17        0.85        1.50      3.42 o 
  -3   7  17       22.01       19.57      3.19 o 
  -2   7  17        7.72       13.28      2.81 o 
  -1   7  17        0.51       -2.24      2.80 o 
   0   7  17      240.94      245.54      7.55 o 
   1   7  17       18.94       18.65      3.25 o 
   2   7  17        4.94       11.02      3.13 o 
   3   7  17       17.94       22.11      4.12 o 
   4   7  17        1.03        1.28      4.43 o 
   5   7  17        6.12        3.56      4.80 o 
  -6   8  17        0.92        3.53      5.15 o 
  -5   8  17       10.33       18.00      3.98 o 
  -4   8  17       19.18       25.26      3.85 o 
  -3   8  17       42.48       36.47      4.06 o 
  -2   8  17      110.37      108.20      5.10 o 
  -1   8  17      126.10      111.71      5.28 o 
   0   8  17        9.23       11.88      3.46 o 
   1   8  17       51.67       49.84      4.68 o 
   2   8  17        0.15       -3.11      3.11 o 
   3   8  17        4.71        2.49      3.52 o 
   4   8  17        6.30        3.79      4.61 o 
   5   8  17        5.41        3.80      4.76 o 
  -6   9  17        0.03        1.96      3.62 o 
  -5   9  17       39.26       56.77      8.49 o 
  -4   9  17       24.06       35.88      5.89 o 
  -3   9  17       37.66       31.58      4.15 o 
  -2   9  17      196.53      197.94      7.57 o 
  -1   9  17        2.78       -2.91      2.91 o 
   0   9  17      198.73      210.89     11.38 o 
   1   9  17       25.49       22.34      4.85 o 
   2   9  17        5.47        9.49      4.13 o 
   3   9  17       16.36       15.60      4.46 o 
   4   9  17       65.07       59.42      7.10 o 
   5   9  17        2.40       -1.62      5.57 o 
  -5  10  17        6.90        4.75      3.72 o 
  -4  10  17      116.43      125.91      6.29 o 
  -3  10  17       10.00       14.33      3.63 o 
  -2  10  17       20.44       16.60      3.74 o 
  -1  10  17       48.64       47.39      4.24 o 
   0  10  17        2.09        2.69      3.19 o 
   1  10  17       32.24       34.19      4.73 o 
   2  10  17        5.94        1.77      5.36 o 
   3  10  17       15.20       19.02      5.67 o 
   4  10  17        0.27        2.33      5.10 o 
   5  10  17        9.64        8.13      6.01 o 
  -5  11  17        0.02        0.21      3.31 o 
  -4  11  17        7.15        8.13      3.49 o 
  -3  11  17        1.51        4.64      3.48 o 
  -2  11  17       96.92       82.66      6.97 o 
  -1  11  17       31.07       29.80      4.01 o 
   0  11  17        7.43        3.22      4.31 o 
   1  11  17        5.12       -2.00      3.88 o 
   2  11  17        4.27        2.89      4.07 o 
   3  11  17        2.05        4.69      4.33 o 
   4  11  17       25.22       16.81      6.20 o 
  -4  12  17        1.09        2.50      3.25 o 
  -3  12  17        1.92        2.77      3.38 o 
  -2  12  17        0.00       -3.61      3.61 o 
  -1  12  17        0.10       -3.35      3.35 o 
   0  12  17        1.50       -2.41      3.66 o 
   1  12  17       63.95       59.21      5.69 o 
   2  12  17       18.52       11.42      4.43 o 
   3  12  17        2.25        4.82      5.28 o 
   4  12  17        5.02       -3.75      5.49 o 
  -4  13  17        0.05       -3.47      3.47 o 
  -3  13  17        0.25        3.85      3.83 o 
  -2  13  17        9.02        9.90      4.26 o 
  -1  13  17        0.87        0.04      3.57 o 
   0  13  17        1.35        4.13      5.36 o 
   1  13  17        0.01        3.19      4.27 o 
   2  13  17       17.50       24.56      5.95 o 
   3  13  17        5.52        3.69      5.45 o 
  -3  14  17        0.36       -1.42      3.87 o 
  -2  14  17        0.74        0.69      4.97 o 
  -1  14  17        4.09        7.51      4.78 o 
   0  14  17        0.72       -3.72      4.61 o 
   1  14  17        8.93        8.03      4.72 o 
   2  14  17       35.45       37.30      6.68 o 
  -2  15  17        0.37        3.50      4.43 o 
  -1  15  17        1.29       -1.29      4.37 o 
   0  15  17        1.29       -1.54      5.34 o 
   1  15  17        6.95        3.76      4.70 o 
  -6   0  18       25.04       37.79      6.86 o 
  -4   0  18      581.48      536.91     21.83 o 
  -2   0  18      217.23      228.56      9.60 o 
   0   0  18        8.67        4.01      3.05 o 
   2   0  18      201.66      204.78      7.66 o 
   4   0  18      114.51      114.16     10.03 o 
   6   0  18       17.34       24.53     13.96 o 
  -7   1  18       16.07       15.33      4.62 o 
  -6   1  18        0.79       -1.08      4.76 o 
  -5   1  18        7.18        8.44      3.53 o 
  -4   1  18       82.92       95.71      5.60 o 
  -3   1  18      237.12      224.86      7.03 o 
  -2   1  18     2497.74     2391.63     30.86 o 
  -1   1  18      117.20      103.74      4.10 o 
   0   1  18       25.66       19.63      2.43 o 
   1   1  18       26.13       21.38      2.62 o 
   2   1  18       14.85       19.25      3.01 o 
   3   1  18       13.65       13.50      3.72 o 
   4   1  18       15.11        8.86      4.50 o 
   5   1  18       21.47       16.50     10.43 o 
   6   1  18        0.02        5.92     13.33 o 
  -7   2  18        0.59       -2.36      3.97 o 
  -6   2  18        0.12        2.14      3.63 o 
  -5   2  18        0.06        1.06      3.34 o 
  -4   2  18      240.54      248.46      8.28 o 
  -3   2  18      152.86      167.37      6.19 o 
  -2   2  18       94.94       91.93      4.84 o 
  -1   2  18        1.92        1.19      2.33 o 
   0   2  18        1.58       -2.17      2.17 o 
   1   2  18       63.50       60.18      3.61 o 
   2   2  18      481.91      459.41      8.93 o 
   3   2  18       78.16       78.32      5.31 o 
   4   2  18       17.49       12.10      5.47 o 
   5   2  18        2.38       -6.48      6.48 o 
   6   2  18        0.45       -4.58      7.60 o 
  -7   3  18        6.82        7.30      4.47 o 
  -6   3  18        3.02       -1.45      3.47 o 
  -5   3  18       17.53       20.90      4.05 o 
  -4   3  18       23.15       24.53      3.80 o 
  -3   3  18       96.27       99.67      5.00 o 
  -2   3  18       51.86       51.80      3.69 o 
  -1   3  18     2195.18     2128.32     25.75 o 
   0   3  18        0.02       -2.12      2.12 o 
   1   3  18       25.06       20.25      2.77 o 
   2   3  18       65.60       72.38      5.50 o 
   3   3  18       24.18       30.06      4.23 o 
   4   3  18        1.30        6.00      5.16 o 
   5   3  18       45.22       61.70      8.57 o 
   6   3  18       13.05        2.25      8.63 o 
  -7   4  18        5.91        3.87      4.93 o 
  -6   4  18        3.65       12.32      4.02 o 
  -5   4  18       25.24       34.23      4.31 o 
  -4   4  18        7.88        5.76      3.07 o 
  -3   4  18      870.52      814.42     14.69 o 
  -2   4  18      195.46      198.25      6.63 o 
  -1   4  18      208.98      213.36      6.18 o 
   0   4  18       80.41       70.89      3.72 o 
   1   4  18        0.32        1.56      2.69 o 
   2   4  18        9.16       10.24      3.16 o 
   3   4  18       41.00       43.83      4.58 o 
   4   4  18       31.87       29.87      5.36 o 
   5   4  18       34.42       41.73      8.60 o 
   6   4  18        7.59       23.45      9.76 o 
  -7   5  18        2.58       -0.12      5.51 o 
  -6   5  18        2.52        6.56      3.89 o 
  -5   5  18        1.12        3.69      3.35 o 
  -4   5  18        7.38        7.81      3.17 o 
  -3   5  18        8.85        2.93      3.02 o 
  -2   5  18        0.66        1.46      2.79 o 
  -1   5  18       87.97       83.46      4.03 o 
   0   5  18      288.00      225.40      6.09 o 
   1   5  18      253.79      244.26      6.99 o 
   2   5  18       11.74        9.89      3.30 o 
   3   5  18       30.53       28.73      5.05 o 
   4   5  18       14.68       21.57      5.00 o 
   5   5  18        1.12       -1.76      5.75 o 
   6   5  18       46.14       63.60     11.23 o 
  -6   6  18       12.58       16.22      8.50 o 
  -5   6  18       35.26       33.84      4.30 o 
  -4   6  18        9.45        6.99      3.14 o 
  -3   6  18       72.73       68.83      5.36 o 
  -2   6  18        1.31       -2.47      2.47 o 
  -1   6  18        7.44       12.31      2.86 o 
   0   6  18        8.17       13.80      3.40 o 
   1   6  18        0.24        1.18      2.87 o 
   2   6  18       41.81       48.65      4.07 o 
   3   6  18        4.51        0.78      4.00 o 
   4   6  18        0.84        5.02      4.50 o 
   5   6  18       34.62       38.08      8.11 o 
  -6   7  18        6.33       -3.62      7.95 o 
  -5   7  18        1.02       -2.77      3.57 o 
  -4   7  18      191.04      197.05      8.10 o 
  -3   7  18       29.51       22.98      3.99 o 
  -2   7  18       36.76       41.18      4.38 o 
  -1   7  18      114.93       95.76      5.11 o 
   0   7  18       16.49        4.43      3.22 o 
   1   7  18      139.62      145.66      5.65 o 
   2   7  18        2.14        3.24      5.74 o 
   3   7  18        2.08       -4.67      4.99 o 
   4   7  18        8.71        8.38      4.68 o 
   5   7  18       13.13        5.30      5.12 o 
  -6   8  18        4.64        2.61      4.38 o 
  -5   8  18        0.56        7.61      3.87 o 
  -4   8  18       45.62       35.12      4.32 o 
  -3   8  18       88.00       82.08      9.49 o 
  -2   8  18       28.38       23.99      4.04 o 
  -1   8  18       33.86       27.86      5.69 o 
   0   8  18      306.37      275.59      8.23 o 
   1   8  18       39.63       42.97      4.27 o 
   2   8  18        8.66       10.31      4.01 o 
   3   8  18       12.75       14.64      4.76 o 
   4   8  18        8.37       20.47      5.27 o 
   5   8  18        0.65        7.22      5.13 o 
  -6   9  18        3.80        2.08      5.54 o 
  -5   9  18        3.49        6.34      4.58 o 
  -4   9  18       60.06       70.96      5.14 o 
  -3   9  18        0.27       -3.07      3.07 o 
  -2   9  18        7.31        2.38      3.43 o 
  -1   9  18       23.21       28.08      3.82 o 
   0   9  18        6.81       11.20      3.50 o 
   1   9  18       54.92       61.32      6.18 o 
   2   9  18        0.05        2.19      3.93 o 
   3   9  18        1.00        2.91      6.35 o 
   4   9  18        5.46        4.61      5.60 o 
   5   9  18        3.83        7.64      5.92 o 
  -5  10  18       16.41       12.84      6.15 o 
  -4  10  18        0.08       -4.40      4.40 o 
  -3  10  18       20.61       24.96      4.25 o 
  -2  10  18        0.01       -3.83      4.87 o 
  -1  10  18       29.27       29.62      4.50 o 
   0  10  18        6.08        8.27      3.96 o 
   1  10  18       35.88       43.52      5.79 o 
   2  10  18        0.07       -1.84      3.76 o 
   3  10  18       22.98       23.05      5.86 o 
   4  10  18        1.45        5.32      5.65 o 
  -5  11  18       26.44       34.28      7.38 o 
  -4  11  18        0.55        4.81      3.40 o 
  -3  11  18        0.56       -3.22      3.22 o 
  -2  11  18        0.30        3.86      3.56 o 
  -1  11  18       12.54       10.59      5.91 o 
   0  11  18        0.00       -0.26      3.49 o 
   1  11  18       28.64       37.16      5.35 o 
   2  11  18       17.63       28.41      5.04 o 
   3  11  18        2.22        0.24      5.89 o 
   4  11  18        1.03       -5.28      5.28 o 
  -4  12  18        1.50        3.36      3.58 o 
  -3  12  18        1.87        0.50      3.53 o 
  -2  12  18        0.02       -0.64      4.85 o 
  -1  12  18        7.93        7.23      3.95 o 
   0  12  18        0.02       -3.84      4.06 o 
   1  12  18        3.90       -3.96      3.96 o 
   2  12  18        1.11        1.17      4.44 o 
   3  12  18        9.73       12.33      5.60 o 
  -3  13  18        0.41        3.98      3.92 o 
  -2  13  18        3.01       -0.04      4.15 o 
  -1  13  18        6.91       10.25      4.73 o 
   0  13  18       14.88       16.57      4.76 o 
   1  13  18       26.13       17.47      5.15 o 
   2  13  18        9.58       -0.15      4.50 o 
  -2  14  18        2.04        1.29      4.35 o 
  -1  14  18        0.21       -4.19      4.19 o 
   0  14  18        0.05       -3.03      4.17 o 
   1  14  18        0.31       -4.36      4.36 o 
   2  14  18       13.03       22.81     11.96 o 
  -7   0  19        0.62        6.71      6.46 o 
  -5   0  19        0.14        2.96      5.09 o 
  -3   0  19      239.31      233.69     15.73 o 
  -1   0  19       33.32       35.70      5.35 o 
   1   0  19       49.94       35.49      4.19 o 
   3   0  19       11.44        5.66      4.44 o 
   5   0  19      160.62      214.12     21.59 o 
  -7   1  19        0.38        2.45      4.32 o 
  -6   1  19        7.26       23.62      6.45 o 
  -5   1  19        2.75       -2.86      3.33 o 
  -4   1  19       86.50       86.98      5.58 o 
  -3   1  19       16.98       19.97      3.43 o 
  -2   1  19      154.25      173.82      5.99 o 
  -1   1  19        0.55       -2.59      2.59 o 
   0   1  19        0.37       -2.20      2.20 o 
   1   1  19      123.13      103.66      4.35 o 
   2   1  19        0.94       -1.00      2.91 o 
   3   1  19       10.42        5.93      6.10 o 
   4   1  19       54.06       53.26      5.86 o 
   5   1  19       88.40       84.00     10.92 o 
   6   1  19        2.58      -12.55     12.55 o 
  -7   2  19        2.47       11.68      4.56 o 
  -6   2  19        7.98       10.29      4.16 o 
  -5   2  19       31.05       33.65      4.41 o 
  -4   2  19        1.56       -0.60      3.25 o 
  -3   2  19      146.10      151.99      6.59 o 
  -2   2  19      174.20      182.22      5.93 o 
  -1   2  19      822.97      809.26     13.50 o 
   0   2  19        0.10       -0.59      2.28 o 
   1   2  19      216.32      181.19      5.57 o 
   2   2  19        5.45        2.34      2.97 o 
   3   2  19        0.08       -1.07      3.31 o 
   4   2  19       75.44       95.41      7.07 o 
   5   2  19       18.12       19.95      8.33 o 
   6   2  19        1.20       -8.15      8.15 o 
  -7   3  19        2.94        4.70      4.51 o 
  -6   3  19       17.40       25.02      4.56 o 
  -5   3  19        0.22        3.59      3.57 o 
  -4   3  19       14.66       15.19      3.73 o 
  -3   3  19       99.21      105.80      5.23 o 
  -2   3  19        2.22        1.43      3.13 o 
  -1   3  19      194.37      191.93      6.99 o 
   0   3  19       85.02       69.03      3.87 o 
   1   3  19       21.95       19.32      3.22 o 
   2   3  19        8.02        8.05      3.07 o 
   3   3  19        0.96        2.07      3.53 o 
   4   3  19       45.13       54.12      8.40 o 
   5   3  19       26.16       23.05      8.52 o 
   6   3  19       24.59       18.98      9.83 o 
  -6   4  19       22.99       25.19      4.59 o 
  -5   4  19       88.56       96.88      5.87 o 
  -4   4  19       22.43       17.99      4.77 o 
  -3   4  19        0.02       -1.87      2.92 o 
  -2   4  19        1.05       -1.05      2.97 o 
  -1   4  19       37.52       47.41      4.93 o 
   0   4  19       61.42       33.26      3.22 o 
   1   4  19      120.79      113.67      5.14 o 
   2   4  19        3.79        3.37      3.10 o 
   3   4  19        3.94        3.04      3.71 o 
   4   4  19       23.32       19.96      5.16 o 
   5   4  19        0.94        2.51      5.66 o 
  -6   5  19        1.02       -3.66      3.66 o 
  -5   5  19        3.97        1.83      3.43 o 
  -4   5  19       42.21       50.51      4.28 o 
  -3   5  19      134.32      141.45      5.99 o 
  -2   5  19       13.90        9.84      3.10 o 
  -1   5  19       15.37       11.80      3.03 o 
   0   5  19      246.89      223.88      6.78 o 
   1   5  19       42.40       50.00      4.04 o 
   2   5  19      171.53      164.55      6.20 o 
   3   5  19        6.19        5.60      4.35 o 
   4   5  19       10.08       25.07      5.33 o 
   5   5  19        0.04       -1.85      6.46 o 
  -6   6  19        7.24        4.86      5.31 o 
  -5   6  19       49.92       59.70      5.49 o 
  -4   6  19        9.83        5.09      3.25 o 
  -3   6  19        0.03        0.07      3.33 o 
  -2   6  19        8.32        6.19      3.04 o 
  -1   6  19       27.73       26.83      3.78 o 
   0   6  19       69.84       75.61      4.91 o 
   1   6  19      156.32      161.39      5.99 o 
   2   6  19       90.10      100.53      5.29 o 
   3   6  19       49.14       61.21      5.96 o 
   4   6  19        0.10       -0.55      4.55 o 
   5   6  19        1.56        7.28      5.41 o 
  -6   7  19        0.82        5.82      4.42 o 
  -5   7  19        9.65       20.69      5.57 o 
  -4   7  19       27.43       42.23      7.64 o 
  -3   7  19       35.69       37.72      4.43 o 
  -2   7  19        1.88       -3.67      4.31 o 
  -1   7  19       27.01       31.89      3.82 o 
   0   7  19      273.81      256.49      8.80 o 
   1   7  19        8.49        5.84      5.07 o 
   2   7  19       52.67       52.12      4.78 o 
   3   7  19        0.02       -2.14      4.37 o 
   4   7  19        0.19       -3.31      4.64 o 
   5   7  19        8.75       -1.09      5.01 o 
  -6   8  19        0.00        0.36      4.15 o 
  -5   8  19       20.78       19.98      9.71 o 
  -4   8  19       37.97       32.36      4.41 o 
  -3   8  19       16.55       16.92      3.95 o 
  -2   8  19        6.92        4.54      4.62 o 
  -1   8  19       19.34        8.66      3.32 o 
   0   8  19      167.17      163.50      9.82 o 
   1   8  19       78.69       71.50      5.14 o 
   2   8  19       97.25      117.73     10.91 o 
   3   8  19       68.08       86.36      7.59 o 
   4   8  19        1.32        1.22      5.33 o 
   5   8  19        2.26        0.80      5.69 o 
  -5   9  19        1.17        9.31      4.11 o 
  -4   9  19       10.02       12.54      3.83 o 
  -3   9  19        0.96        3.70      3.48 o 
  -2   9  19        4.31       -0.13      3.73 o 
  -1   9  19       26.88       24.89      4.28 o 
   0   9  19       32.14       26.93      4.07 o 
   1   9  19        3.83       -3.17      3.58 o 
   2   9  19        0.00       -2.34      3.93 o 
   3   9  19        0.29       -1.90      4.78 o 
   4   9  19       10.34        8.12      7.16 o 
  -5  10  19        5.74        6.82      3.96 o 
  -4  10  19       45.92       40.50      4.66 o 
  -3  10  19        8.63        5.85      3.64 o 
  -2  10  19       14.19       12.05      5.08 o 
  -1  10  19        5.79        7.42      3.82 o 
   0  10  19        2.16        1.64      3.80 o 
   1  10  19       92.36       99.25      7.51 o 
   2  10  19        1.24        2.17      4.08 o 
   3  10  19       21.92       26.15      7.47 o 
   4  10  19        7.25        0.93      5.71 o 
  -4  11  19        7.11        2.39      3.64 o 
  -3  11  19       19.26       14.67      3.96 o 
  -2  11  19       48.88       52.55      5.29 o 
  -1  11  19       11.24        9.18      5.36 o 
   0  11  19       10.39       18.75      4.54 o 
   1  11  19       22.94       18.76      5.42 o 
   2  11  19       22.08       18.12      4.81 o 
   3  11  19        2.38       -2.49      5.56 o 
  -4  12  19        4.93        3.90      3.67 o 
  -3  12  19        3.58        1.69      3.83 o 
  -2  12  19       24.55       23.90      4.94 o 
  -1  12  19        2.17        0.88      4.40 o 
   0  12  19        3.51        4.32      4.08 o 
   1  12  19       61.54       57.37      6.57 o 
   2  12  19       21.83       20.77      5.21 o 
   3  12  19        1.80        8.92      5.95 o 
  -3  13  19       38.43       30.69      5.14 o 
  -2  13  19        0.00        0.94      4.34 o 
  -1  13  19       17.81       19.78      5.26 o 
   0  13  19        5.34        5.02      4.46 o 
   1  13  19       30.95       50.40      6.14 o 
   2  13  19       14.91       20.22      5.23 o 
  -2  14  19       74.17       89.94      7.30 o 
  -1  14  19        1.55        2.84      8.17 o 
   0  14  19        7.62       14.07      5.42 o 
   1  14  19        0.21        2.07      4.89 o 
  -6   0  20       14.63       30.46      7.01 o 
  -4   0  20        0.00        1.39      5.69 o 
  -2   0  20      153.51      156.77      8.03 o 
   0   0  20        0.11       -1.02      3.48 o 
   2   0  20       98.17       68.39      8.29 o 
   4   0  20       51.56       70.55     11.14 o 
  -6   1  20        0.01        5.54      4.05 o 
  -5   1  20       20.93       19.43      4.23 o 
  -4   1  20       14.57        8.74      3.76 o 
  -3   1  20       81.93       73.78      6.55 o 
  -2   1  20        0.75        4.33      2.71 o 
  -1   1  20      142.95      118.52      5.06 o 
   0   1  20        0.56       -2.49      2.49 o 
   1   1  20       48.38       51.92      3.94 o 
   2   1  20       24.58       23.91      4.38 o 
   3   1  20       34.05       42.38      5.39 o 
   4   1  20        8.45       13.96      5.85 o 
   5   1  20       65.25      100.12     12.02 o 
  -6   2  20        0.85       -1.80      4.00 o 
  -5   2  20        2.29        5.93      3.78 o 
  -4   2  20        5.20        8.95      3.64 o 
  -3   2  20       18.22       12.32      3.61 o 
  -2   2  20      204.95      194.18      6.78 o 
  -1   2  20       10.76       14.49      3.03 o 
   0   2  20      179.79      165.31      5.85 o 
   1   2  20      217.90      200.08      6.59 o 
   2   2  20      129.67      114.92      5.37 o 
   3   2  20       10.64        9.44      3.94 o 
   4   2  20        6.78        2.28      5.15 o 
   5   2  20        8.22       -5.54     15.19 o 
  -6   3  20       14.35       19.25      4.61 o 
  -5   3  20        9.96        9.80      3.85 o 
  -4   3  20      106.51      117.80      6.14 o 
  -3   3  20       38.01       32.46      4.30 o 
  -2   3  20      162.93      153.57      6.77 o 
  -1   3  20        3.02        0.22      2.68 o 
   0   3  20       55.76       45.82      3.86 o 
   1   3  20       37.98       26.75      3.56 o 
   2   3  20       71.00       64.15      4.51 o 
   3   3  20       24.56       28.54      4.47 o 
   4   3  20        1.16        4.95      4.67 o 
   5   3  20        6.20       12.74      9.22 o 
  -6   4  20        0.17       -0.13      3.94 o 
  -5   4  20       15.92       16.21      4.16 o 
  -4   4  20       59.98       62.42      5.03 o 
  -3   4  20      186.06      172.33      6.68 o 
  -2   4  20       32.21       34.02      4.25 o 
  -1   4  20      220.28      201.95      7.00 o 
   0   4  20      123.81       97.96      4.92 o 
   1   4  20       42.27       40.05      4.39 o 
   2   4  20       12.61        5.47      3.28 o 
   3   4  20       49.19       51.71      5.77 o 
   4   4  20       37.46       50.33      6.26 o 
   5   4  20        8.55       -2.31      6.07 o 
  -6   5  20        2.37        3.23      5.02 o 
  -5   5  20       21.00       13.61      4.67 o 
  -4   5  20       68.72       79.29      5.55 o 
  -3   5  20        9.05        6.58      3.23 o 
  -2   5  20      123.20      130.43      5.85 o 
  -1   5  20       13.14       12.20      4.37 o 
   0   5  20      373.71      340.81      9.15 o 
   1   5  20      244.25      252.48     12.57 o 
   2   5  20      172.24      176.96      6.62 o 
   3   5  20        2.25       -2.90      4.11 o 
   4   5  20       11.92       14.55      5.21 o 
   5   5  20        0.05       -0.39      5.08 o 
  -6   6  20        0.27        3.50      5.47 o 
  -5   6  20        0.24        2.91      4.10 o 
  -4   6  20       91.69       89.43      5.77 o 
  -3   6  20        1.08       -3.01      4.75 o 
  -2   6  20        1.86        0.05      3.46 o 
  -1   6  20       86.47       83.63      6.36 o 
   0   6  20      219.95      220.38     10.04 o 
   1   6  20       35.78       35.93      4.24 o 
   2   6  20       47.11       61.15      5.11 o 
   3   6  20        0.40        2.82      4.41 o 
   4   6  20       14.83       12.65      5.22 o 
   5   6  20        7.15       11.92      5.57 o 
  -6   7  20        0.01        4.23      4.39 o 
  -5   7  20        6.80       15.74      4.77 o 
  -4   7  20      100.22      102.15      6.85 o 
  -3   7  20       11.01       15.36      4.02 o 
  -2   7  20        0.54       -3.31      3.31 o 
  -1   7  20       68.05       67.85      6.15 o 
   0   7  20       21.99       29.30      5.53 o 
   1   7  20        6.59       11.09      3.61 o 
   2   7  20      150.05      148.74     12.65 o 
   3   7  20       11.00       12.26      5.44 o 
   4   7  20       17.77       24.37      5.68 o 
  -5   8  20       28.87       38.11      6.47 o 
  -4   8  20       18.97       14.84      5.72 o 
  -3   8  20       53.48       57.30      5.24 o 
  -2   8  20        3.94        4.73      3.58 o 
  -1   8  20       20.14       26.01      4.50 o 
   0   8  20        0.59       -2.46      3.40 o 
   1   8  20       45.21       47.80      5.30 o 
   2   8  20       11.08       10.86      4.38 o 
   3   8  20       24.46       33.26      6.44 o 
   4   8  20        0.18        1.90      5.46 o 
  -5   9  20       10.12       12.70      7.93 o 
  -4   9  20       13.02       13.15      4.03 o 
  -3   9  20        0.05       -1.24      3.48 o 
  -2   9  20       10.97        5.48      3.87 o 
  -1   9  20        0.12        1.66      4.41 o 
   0   9  20        2.82        3.61      3.43 o 
   1   9  20        0.05       -0.33      4.06 o 
   2   9  20        5.62        3.10      4.29 o 
   3   9  20        9.61       17.85      5.97 o 
   4   9  20        0.60       -4.60      6.33 o 
  -4  10  20        0.77        1.75      7.17 o 
  -3  10  20        1.78        1.44      3.63 o 
  -2  10  20        0.73       -0.53      3.66 o 
  -1  10  20       16.97        9.96      4.52 o 
   0  10  20       10.32        6.39      4.05 o 
   1  10  20       76.37       88.98      6.45 o 
   2  10  20        9.12       11.06      4.70 o 
   3  10  20        9.78        7.95      5.75 o 
  -4  11  20       20.86       13.82      5.13 o 
  -3  11  20        0.52        4.14      4.04 o 
  -2  11  20        7.44        8.54      5.76 o 
  -1  11  20        5.79       15.32      4.89 o 
   0  11  20        0.00        3.15      4.54 o 
   1  11  20       23.10       26.26      5.58 o 
   2  11  20       29.29       31.72      5.58 o 
   3  11  20        0.73       -5.58      5.58 o 
  -3  12  20        0.00        4.73      4.39 o 
  -2  12  20        0.76        1.02      4.43 o 
  -1  12  20       13.84       13.38     10.18 o 
   0  12  20        0.92       -4.50      4.50 o 
   1  12  20       14.51       15.73      5.64 o 
   2  12  20       13.15       10.27      5.11 o 
  -2  13  20       20.15       17.51      6.54 o 
  -1  13  20        2.47        0.40      4.65 o 
   0  13  20        0.01        4.05      5.01 o 
   1  13  20        0.85       -3.57      6.11 o 
  -5   0  21       59.97       91.45      9.09 o 
  -3   0  21       31.56       23.32      6.76 o 
  -1   0  21      306.47      319.69     13.33 o 
   1   0  21       75.30       85.03      6.68 o 
   3   0  21        1.04       11.79      6.55 o 
   5   0  21      100.53      131.26     18.79 o 
  -6   1  21       99.54      115.49      7.11 o 
  -5   1  21       10.68       18.11      4.38 o 
  -4   1  21        0.17        3.70      3.43 o 
  -3   1  21        9.69       10.38      3.75 o 
  -2   1  21       51.20       54.35      4.25 o 
  -1   1  21       53.02       61.54      4.05 o 
   0   1  21      354.31      317.57      8.13 o 
   1   1  21       53.51       41.88      4.49 o 
   2   1  21       12.46       11.48      4.46 o 
   3   1  21        0.03        4.26      4.31 o 
   4   1  21        0.68       -2.68      5.50 o 
   5   1  21        4.87       -2.16      8.46 o 
  -6   2  21       20.25       31.00      5.12 o 
  -5   2  21        5.90        8.08      4.04 o 
  -4   2  21       92.52       91.60      6.02 o 
  -3   2  21        7.87        4.50      3.40 o 
  -2   2  21       95.98       78.13      4.77 o 
  -1   2  21       42.67       32.96      3.54 o 
   0   2  21       43.84       45.37      3.94 o 
   1   2  21      211.58      189.52      7.37 o 
   2   2  21        3.97        7.04      4.22 o 
   3   2  21        1.03        0.02      4.31 o 
   4   2  21        7.52       18.86      7.53 o 
   5   2  21       12.48       10.64      8.90 o 
  -6   3  21       21.88       38.60      5.35 o 
  -5   3  21       61.52       80.66      6.10 o 
  -4   3  21       48.88       56.09      5.19 o 
  -3   3  21       20.10       12.97      3.85 o 
  -2   3  21        0.87        2.19      3.04 o 
  -1   3  21        0.68        2.49      2.89 o 
   0   3  21       21.57       23.24      3.84 o 
   1   3  21        3.35        3.20      3.45 o 
   2   3  21       49.18       40.62      4.71 o 
   3   3  21        8.31       10.10      4.10 o 
   4   3  21       44.23       63.08      7.90 o 
   5   3  21       26.55       33.87     14.62 o 
  -6   4  21        5.26        7.16      4.43 o 
  -5   4  21        0.01        0.04      3.86 o 
  -4   4  21       71.72       78.14      5.60 o 
  -3   4  21        0.14        0.54      3.21 o 
  -2   4  21        0.19       -0.76      3.15 o 
  -1   4  21       73.38       90.68      5.14 o 
   0   4  21        0.61        2.47      3.24 o 
   1   4  21       45.67       36.70      4.41 o 
   2   4  21       57.30       65.44      5.23 o 
   3   4  21       52.88       55.91      7.09 o 
   4   4  21        2.78        5.99      5.02 o 
   5   4  21        3.27       -6.13      8.14 o 
  -6   5  21       12.07        8.72      4.42 o 
  -5   5  21       15.27       26.52      4.65 o 
  -4   5  21       45.57       53.62      4.99 o 
  -3   5  21       22.17       29.22      4.05 o 
  -2   5  21       19.21       24.26      4.79 o 
  -1   5  21       92.79       76.90      5.67 o 
   0   5  21      324.02      277.88     13.83 o 
   1   5  21        0.89       -1.61      3.12 o 
   2   5  21        0.64        0.35      3.24 o 
   3   5  21        1.68        1.28      4.61 o 
   4   5  21       20.58       16.58      5.52 o 
   5   5  21        0.13        3.10      6.49 o 
  -6   6  21        1.24       10.48      5.22 o 
  -5   6  21        0.26       -4.06      4.06 o 
  -4   6  21       19.25       22.80      5.02 o 
  -3   6  21       15.25        8.99      5.60 o 
  -2   6  21        0.02       -1.75      3.53 o 
  -1   6  21        3.97        1.70      4.73 o 
   0   6  21      261.18      257.29     11.11 o 
   1   6  21       41.22       33.10      4.46 o 
   2   6  21       19.92       24.57      4.87 o 
   3   6  21      124.51      128.44      9.00 o 
   4   6  21        3.86        6.16      7.61 o 
  -5   7  21        7.09        8.00      6.35 o 
  -4   7  21        5.72        3.05      4.81 o 
  -3   7  21       61.57       59.74      5.42 o 
  -2   7  21        1.99        3.87      3.71 o 
  -1   7  21        4.13        8.86      4.29 o 
   0   7  21       24.42       29.86      4.70 o 
   1   7  21       29.77       29.06      4.38 o 
   2   7  21        8.41       12.93      4.69 o 
   3   7  21        1.91       12.09      5.57 o 
   4   7  21        0.01       -2.24      5.69 o 
  -5   8  21        5.07        7.84      4.56 o 
  -4   8  21       15.40       16.08      4.68 o 
  -3   8  21        0.36        0.15      3.62 o 
  -2   8  21        0.28       -1.16      3.50 o 
  -1   8  21       16.86       26.87      7.40 o 
   0   8  21        0.34        2.11      4.18 o 
   1   8  21       58.89       58.22      5.75 o 
   2   8  21        3.46        7.28      4.41 o 
   3   8  21       52.45       52.70      7.36 o 
   4   8  21       15.68       10.06      6.19 o 
  -5   9  21        0.13        0.12      4.22 o 
  -4   9  21        3.62        5.95      5.97 o 
  -3   9  21        0.41        0.09      3.83 o 
  -2   9  21        8.53       11.21      4.07 o 
  -1   9  21        6.34        7.65      4.12 o 
   0   9  21        6.95        1.35      5.11 o 
   1   9  21        0.18        1.35      4.23 o 
   2   9  21        0.49        2.73      4.52 o 
   3   9  21       24.38       41.19      7.19 o 
  -4  10  21       29.42       41.23      5.52 o 
  -3  10  21        8.71        7.43      4.04 o 
  -2  10  21       11.65       15.70      4.46 o 
  -1  10  21        6.30        9.99      4.83 o 
   0  10  21       11.40       13.29      5.83 o 
   1  10  21        0.00        4.82      4.35 o 
   2  10  21       26.37       28.06      5.61 o 
   3  10  21        0.00        7.50      6.03 o 
  -3  11  21       14.32       15.21      4.50 o 
  -2  11  21       19.31       21.55      5.28 o 
  -1  11  21       32.02       31.42      5.85 o 
   0  11  21        3.46       -2.53      9.19 o 
   1  11  21        1.66        1.40      4.53 o 
   2  11  21       52.84       66.05      6.78 o 
  -3  12  21        0.03       -2.53      4.15 o 
  -2  12  21        0.01       -3.13      4.17 o 
  -1  12  21        8.01        4.80      4.89 o 
   0  12  21        2.12       -0.06      7.04 o 
   1  12  21        1.66       10.72      9.09 o 
  -1  13  21        2.81        9.13      5.25 o 
   0  13  21        5.11       15.65      5.85 o 
  -6   0  22        0.00        4.69      6.58 o 
  -4   0  22        1.26        3.19      5.25 o 
  -2   0  22       19.23       29.40      9.04 o 
   0   0  22       86.45       81.72      8.06 o 
   2   0  22      413.27      361.10     25.95 o 
   4   0  22        2.17       -5.74      9.67 o 
  -6   1  22        3.60       13.76      4.76 o 
  -5   1  22       10.99       11.62      4.61 o 
  -4   1  22        0.89        1.84      3.57 o 
  -3   1  22        1.99        0.28      3.27 o 
  -2   1  22        0.45        0.88      3.02 o 
  -1   1  22       50.89       42.92      3.91 o 
   0   1  22        3.16        8.98      3.06 o 
   1   1  22       14.25       12.96      3.85 o 
   2   1  22       29.07       28.62      5.26 o 
   3   1  22        1.02        4.33      4.45 o 
   4   1  22        1.49       -6.48      6.48 o 
   5   1  22        5.91        6.09      9.07 o 
  -6   2  22        1.08        1.98      4.39 o 
  -5   2  22        3.32        7.07      4.06 o 
  -4   2  22        1.76        1.39      7.89 o 
  -3   2  22       58.22       68.98      5.38 o 
  -2   2  22        0.12        1.70      3.07 o 
  -1   2  22       21.84       21.65      3.71 o 
   0   2  22       10.23        9.61      3.57 o 
   1   2  22       34.57       32.74      4.23 o 
   2   2  22       57.58       63.23      6.08 o 
   3   2  22        8.09       10.46      4.76 o 
   4   2  22       27.36       30.55      8.64 o 
   5   2  22       19.00       41.78     10.18 o 
  -6   3  22        4.79        5.75      4.55 o 
  -5   3  22       65.39       79.95      6.56 o 
  -4   3  22        0.81        0.96      3.59 o 
  -3   3  22        0.90       -1.09      3.38 o 
  -2   3  22        0.50       -3.04      3.04 o 
  -1   3  22       37.49       39.85      4.20 o 
   0   3  22       79.85       74.16      5.22 o 
   1   3  22       24.76       13.22      4.34 o 
   2   3  22       10.38       10.48      4.67 o 
   3   3  22        0.15       -4.56      5.31 o 
   4   3  22        2.64        0.56      6.26 o 
  -6   4  22        2.61        6.37      4.48 o 
  -5   4  22        0.03        2.52      6.74 o 
  -4   4  22        1.97        1.57      3.70 o 
  -3   4  22        6.58        0.25      3.69 o 
  -2   4  22       16.48       18.22      3.80 o 
  -1   4  22      120.72      137.77      7.03 o 
   0   4  22       10.28       11.03      4.18 o 
   1   4  22        7.32       14.03      3.97 o 
   2   4  22        1.15       -0.12      5.38 o 
   3   4  22      118.06      133.23      9.73 o 
   4   4  22       17.67       13.95      9.68 o 
  -5   5  22       25.44       33.25      5.78 o 
  -4   5  22        0.01        0.99      4.63 o 
  -3   5  22       22.75       16.88      4.40 o 
  -2   5  22       23.20       18.77      4.66 o 
  -1   5  22        8.83       17.53      4.21 o 
   0   5  22        7.17       13.72      4.28 o 
   1   5  22       50.55       45.75      5.38 o 
   2   5  22       14.48       20.74      5.07 o 
   3   5  22        1.10       -0.12      5.31 o 
   4   5  22        1.84        4.59      6.26 o 
  -5   6  22       25.72       42.75      8.44 o 
  -4   6  22       12.14        8.77      4.82 o 
  -3   6  22       24.46       22.51      4.63 o 
  -2   6  22       14.95       12.21      4.60 o 
  -1   6  22        3.02        8.10      4.66 o 
   0   6  22       10.83       18.55      4.42 o 
   1   6  22       16.81       28.04      4.91 o 
   2   6  22        0.09        9.55      6.71 o 
   3   6  22        0.12       -1.82      5.18 o 
   4   6  22        2.20        6.31     19.18 o 
  -5   7  22       29.54       36.72      6.22 o 
  -4   7  22        0.38       -2.23      5.14 o 
  -3   7  22        3.71        2.28      4.00 o 
  -2   7  22        0.10        1.23      3.79 o 
  -1   7  22       13.56       12.77      4.74 o 
   0   7  22        1.52        6.59      4.13 o 
   1   7  22       45.55       56.65      6.61 o 
   2   7  22       21.40       19.39     16.66 o 
   3   7  22        3.81        9.04      5.80 o 
   4   7  22       21.78       21.77      6.87 o 
  -5   8  22       19.31       13.60      6.43 o 
  -4   8  22       42.39       45.38      5.92 o 
  -3   8  22        8.26        4.11      4.10 o 
  -2   8  22        0.09       -0.90      3.77 o 
  -1   8  22       18.92       29.62      5.28 o 
   0   8  22      246.09      258.28      9.89 o 
   1   8  22      152.64      137.85     12.26 o 
   2   8  22       16.08        1.08      5.56 o 
   3   8  22        2.53       -5.18      5.67 o 
  -4   9  22        2.36        6.11      4.64 o 
  -3   9  22        3.05        2.86      4.17 o 
  -2   9  22        0.20       -0.83      3.92 o 
  -1   9  22        1.94       -1.39      4.04 o 
   0   9  22       63.02       78.08      7.18 o 
   1   9  22      156.40      165.67      9.68 o 
   2   9  22       28.89       16.77      6.30 o 
   3   9  22       14.38       22.59      7.30 o 
  -4  10  22        1.36        1.01      5.51 o 
  -3  10  22        3.61        7.31      4.24 o 
  -2  10  22        9.35        7.59      4.19 o 
  -1  10  22       15.09       22.42      5.38 o 
   0  10  22        0.31       10.20      6.01 o 
   1  10  22      131.44      151.12     11.53 o 
   2  10  22       26.96       27.39      6.97 o 
  -3  11  22        6.92        2.92      4.57 o 
  -2  11  22        0.77        1.50      4.76 o 
  -1  11  22        2.59        1.13      4.94 o 
   0  11  22        0.98        7.22      6.03 o 
   1  11  22        4.97        5.14      5.65 o 
   2  11  22      112.01      132.67     12.28 o 
  -2  12  22        4.61        4.16      4.77 o 
  -1  12  22       12.07        7.36      5.15 o 
   0  12  22        7.97       17.09     19.79 o 
  -5   0  23       61.80       70.96      8.89 o 
  -3   0  23        8.99       10.50      5.29 o 
  -1   0  23      151.72      164.26      8.78 o 
   1   0  23        2.85        4.05      6.27 o 
   3   0  23        0.15        1.24      6.72 o 
  -6   1  23       46.44       59.31      6.25 o 
  -5   1  23       48.71       67.80      6.11 o 
  -4   1  23        6.33       10.97      4.14 o 
  -3   1  23        0.01       -1.11      5.18 o 
  -2   1  23        0.24       -2.50      3.30 o 
  -1   1  23        6.19        6.13      4.03 o 
   0   1  23       57.11       48.81      4.78 o 
   1   1  23        9.95        4.86      4.42 o 
   2   1  23        9.63        8.34      4.65 o 
   3   1  23        0.91        2.26      4.64 o 
   4   1  23        4.06       -6.74      7.62 o 
  -5   2  23       16.36       20.21      4.81 o 
  -4   2  23        7.77       12.52      4.28 o 
  -3   2  23        3.58       -1.29      3.66 o 
  -2   2  23        1.17        2.63      3.17 o 
  -1   2  23        3.27        4.23      3.30 o 
   0   2  23       74.65       81.99      5.70 o 
   1   2  23       73.20       89.76      6.82 o 
   2   2  23       18.76       19.84      5.13 o 
   3   2  23        2.93       13.20      5.96 o 
   4   2  23        0.02        4.93      6.47 o 
  -5   3  23        6.38        9.72      4.47 o 
  -4   3  23       37.95       48.56      5.28 o 
  -3   3  23        4.98        3.30      3.91 o 
  -2   3  23        0.00        3.93      3.27 o 
  -1   3  23        3.79        6.99      3.86 o 
   0   3  23        5.92        7.60      4.06 o 
   1   3  23       19.05       18.13      4.08 o 
   2   3  23       15.01       16.67      5.07 o 
   3   3  23        6.91        5.62      5.89 o 
   4   3  23        8.17       17.01      6.79 o 
  -5   4  23        0.16        0.08      4.49 o 
  -4   4  23        2.59        6.04      4.08 o 
  -3   4  23       11.20       10.81      4.11 o 
  -2   4  23        1.79        5.08      3.88 o 
  -1   4  23        0.41        2.41      3.76 o 
   0   4  23        0.80        5.10      4.36 o 
   1   4  23       15.81       13.71      4.52 o 
   2   4  23        0.15       -3.71      4.23 o 
   3   4  23       20.05       21.49      6.72 o 
   4   4  23        0.48        1.89      5.84 o 
  -5   5  23        4.06        7.50      5.81 o 
  -4   5  23       29.36       25.29      5.46 o 
  -3   5  23        1.41        7.83      4.59 o 
  -2   5  23       18.55       20.12      6.05 o 
  -1   5  23       10.61       13.14      4.29 o 
   0   5  23        6.26       13.27      4.26 o 
   1   5  23        1.68        5.97      4.16 o 
   2   5  23        9.72        8.54      8.85 o 
   3   5  23        8.67       13.09      7.64 o 
   4   5  23        7.51        1.50      6.32 o 
  -5   6  23       24.30       31.61      5.75 o 
  -4   6  23       54.67       66.73      8.96 o 
  -3   6  23       32.89       53.09      6.26 o 
  -2   6  23        0.26        7.64      4.62 o 
  -1   6  23        2.18        2.92      3.88 o 
   0   6  23       43.67       38.86      5.28 o 
   1   6  23       10.36       11.10      4.36 o 
   2   6  23       25.81       16.64     10.90 o 
   3   6  23        0.00       -4.77      6.18 o 
  -4   7  23        1.51        2.95      6.68 o 
  -3   7  23       45.77       51.83      5.70 o 
  -2   7  23       10.83       13.67      5.16 o 
  -1   7  23        4.44        3.32      3.92 o 
   0   7  23       43.27       56.75      7.52 o 
   1   7  23        0.02       -4.24      4.24 o 
   2   7  23        9.24        4.01      9.11 o 
   3   7  23       34.75       50.42      9.61 o 
  -4   8  23      179.36      220.74     19.23 o 
  -3   8  23        0.57        1.90      7.05 o 
  -2   8  23        1.98        0.15      3.88 o 
  -1   8  23        6.58       13.85      4.89 o 
   0   8  23        9.60       12.73      5.08 o 
   1   8  23        4.49        7.55      5.28 o 
   2   8  23       12.17        8.64      7.86 o 
   3   8  23       84.99      102.83     15.76 o 
  -4   9  23        1.12        4.59      4.84 o 
  -3   9  23       20.40       29.30      5.44 o 
  -2   9  23        1.09       10.25      4.55 o 
  -1   9  23       15.60       18.14      5.30 o 
   0   9  23       13.96       17.28      6.72 o 
   1   9  23        9.67       10.59      5.52 o 
   2   9  23        0.21        0.47      7.06 o 
  -3  10  23        0.12        6.20      4.30 o 
  -2  10  23        0.07       -4.43      4.43 o 
  -1  10  23        4.46        8.22      5.09 o 
   0  10  23       18.81       12.30      5.49 o 
   1  10  23        1.52        9.10      5.70 o 
   2  10  23       21.08       22.54      8.31 o 
  -2  11  23        5.05       12.00      5.11 o 
  -1  11  23        0.02       -1.55      5.13 o 
   0  11  23        0.31        5.09      8.09 o 
   1  11  23        0.18        7.96      5.93 o 
  -4   0  24       14.25       15.97      6.26 o 
  -2   0  24       90.38       84.97     13.48 o 
   0   0  24       20.50       15.66      6.83 o 
   2   0  24       51.88       33.83      7.97 o 
   4   0  24        0.84       -6.42     11.35 o 
  -5   1  24        2.95        2.72      4.50 o 
  -4   1  24        4.78        5.77      4.20 o 
  -3   1  24        0.11        5.50      4.99 o 
  -2   1  24       29.68       39.31      4.93 o 
  -1   1  24       79.00       76.45      5.38 o 
   0   1  24        8.22        9.66      3.94 o 
   1   1  24       22.25       19.94      5.10 o 
   2   1  24        0.79        6.51      6.39 o 
   3   1  24        5.54        4.79      5.11 o 
   4   1  24        0.01       -1.16      8.89 o 
  -5   2  24        0.74        8.69      4.64 o 
  -4   2  24       12.54       32.56      5.04 o 
  -3   2  24        4.73        9.20      4.07 o 
  -2   2  24        0.90        5.25      3.86 o 
  -1   2  24        6.72        9.75      4.12 o 
   0   2  24        6.91        9.59      4.21 o 
   1   2  24       12.38       12.16      4.67 o 
   2   2  24        8.24       19.10      5.31 o 
   3   2  24        1.73        7.69      6.20 o 
   4   2  24        6.18       10.29      8.84 o 
  -5   3  24        2.31        4.51      4.56 o 
  -4   3  24        0.03        4.46      4.93 o 
  -3   3  24        0.39        0.07      3.99 o 
  -2   3  24        3.45        8.66      4.65 o 
  -1   3  24       71.44       80.69      7.80 o 
   0   3  24        7.41        7.74      4.26 o 
   1   3  24        6.32        5.66      5.01 o 
   2   3  24        2.34        7.78      5.91 o 
   3   3  24        5.13       -5.97      7.17 o 
   4   3  24        4.25       -3.63      5.93 o 
  -5   4  24        1.80        1.42      4.88 o 
  -4   4  24       22.59       35.93      8.08 o 
  -3   4  24       39.45       47.47      6.33 o 
  -2   4  24        5.71        8.35      4.26 o 
  -1   4  24        2.65        3.00      3.91 o 
   0   4  24       27.95       17.23      4.69 o 
   1   4  24        6.08        2.83      5.07 o 
   2   4  24       11.09        6.49      6.96 o 
   3   4  24        0.19       -3.71      5.78 o 
  -5   5  24        2.95        3.48      5.39 o 
  -4   5  24        1.46        5.31      5.65 o 
  -3   5  24       57.81       75.91      7.23 o 
  -2   5  24        1.25       -1.83      3.66 o 
  -1   5  24        0.01       -0.79      3.82 o 
   0   5  24       55.61       64.78      8.44 o 
   1   5  24        6.40       10.27      4.49 o 
   2   5  24        2.81       -7.24     12.49 o 
   3   5  24        5.58       -0.52      7.38 o 
  -4   6  24       18.57       41.03      7.51 o 
  -3   6  24        0.02        7.03      4.99 o 
  -2   6  24        2.04        1.76      4.04 o 
  -1   6  24        7.13        8.56      4.29 o 
   0   6  24       49.99       50.24      5.70 o 
   1   6  24        1.07       -0.22      4.58 o 
   2   6  24        3.81       -0.05      6.89 o 
   3   6  24        1.60       -2.83     14.63 o 
  -4   7  24       23.80       27.50      5.95 o 
  -3   7  24       20.05       28.73      5.78 o 
  -2   7  24       11.58       23.40      5.60 o 
  -1   7  24        0.89        7.89      4.30 o 
   0   7  24        0.02        2.91      4.27 o 
   1   7  24       35.34       26.17      6.22 o 
   2   7  24        7.08       21.78      8.05 o 
   3   7  24       17.99       21.10      8.77 o 
  -3   8  24        2.63       -1.50      4.66 o 
  -2   8  24        0.37        4.71      4.79 o 
  -1   8  24        0.75        7.18      4.28 o 
   0   8  24        2.63        1.88      5.01 o 
   1   8  24        2.48       -1.26      6.46 o 
   2   8  24        7.06        0.16      7.03 o 
  -3   9  24        0.31       -2.69      4.73 o 
  -2   9  24        4.08       16.25      4.95 o 
  -1   9  24        5.00       -0.65      5.23 o 
   0   9  24       27.68       20.38      5.97 o 
   1   9  24        0.36       -5.32      5.32 o 
   2   9  24        0.97        1.64      7.20 o 
  -2  10  24       29.20       36.79      6.42 o 
  -1  10  24        0.73       -1.80      5.52 o 
   0  10  24        2.12        5.50      5.26 o 
   1  10  24       85.44       95.53      8.66 o 
  -5   0  25        0.21        1.30      6.31 o 
  -3   0  25       14.25       23.58      6.85 o 
  -1   0  25       16.92       10.84      6.09 o 
   1   0  25        1.13       -5.45     12.23 o 
   3   0  25        7.51        7.97      7.69 o 
  -5   1  25       18.44       26.51      5.46 o 
  -4   1  25        0.02        0.46      5.28 o 
  -3   1  25        2.23        7.62      4.10 o 
  -2   1  25       50.02       72.66      5.90 o 
  -1   1  25       13.48       11.78      5.87 o 
   0   1  25        1.49        0.79      5.00 o 
   1   1  25        0.32       -0.97      4.46 o 
   2   1  25        0.83       -4.50      4.50 o 
   3   1  25        4.47       -1.48      5.91 o 
  -5   2  25       14.53        4.54      6.84 o 
  -4   2  25        1.20        4.40      4.36 o 
  -3   2  25        0.00        2.51      4.13 o 
  -2   2  25       16.41       18.18      5.27 o 
  -1   2  25       34.89       42.13      5.50 o 
   0   2  25        7.09        5.40      4.24 o 
   1   2  25        1.82        1.11      7.66 o 
   2   2  25       10.87       23.12      5.77 o 
   3   2  25        0.37       -1.73      5.89 o 
  -4   3  25       72.74       97.95      8.04 o 
  -3   3  25        0.03        1.58      4.70 o 
  -2   3  25       84.62       88.98      7.50 o 
  -1   3  25       26.66       26.12      5.41 o 
   0   3  25        2.74       -0.44      4.01 o 
   1   3  25        0.39       -0.62      5.14 o 
   2   3  25       34.43       46.44      7.29 o 
   3   3  25       15.08       38.53      7.80 o 
  -4   4  25        7.70       12.34      5.50 o 
  -3   4  25        0.01        3.14      5.50 o 
  -2   4  25        3.59        2.78      4.37 o 
  -1   4  25       81.51       94.09      8.97 o 
   0   4  25        3.23        6.48      5.79 o 
   1   4  25       12.15       12.32      5.79 o 
   2   4  25        2.46       11.86      7.34 o 
   3   4  25       27.59       28.23      9.02 o 
  -4   5  25       25.00       36.06      6.57 o 
  -3   5  25       45.66       74.69      8.88 o 
  -2   5  25        1.48        2.30      4.84 o 
  -1   5  25       54.35       72.39      6.44 o 
   0   5  25       10.47       15.82      4.81 o 
   1   5  25        1.36       14.57      6.75 o 
   2   5  25       37.54       55.60      9.62 o 
   3   5  25        0.53        1.37      7.16 o 
  -4   6  25        0.87        7.07      5.14 o 
  -3   6  25      119.01      145.26      9.16 o 
  -2   6  25        0.00       -0.98      4.08 o 
  -1   6  25        0.03        7.39      4.60 o 
   0   6  25       19.95       21.91      5.20 o 
   1   6  25        0.38        4.82      6.82 o 
   2   6  25        7.46       21.21      8.16 o 
  -3   7  25        2.28        8.53      6.17 o 
  -2   7  25        9.98       15.20      4.81 o 
  -1   7  25       14.74       20.64      5.06 o 
   0   7  25        7.20        6.93      5.60 o 
   1   7  25       10.54       16.25      7.71 o 
   2   7  25        4.49       18.05      8.12 o 
  -3   8  25       59.53       80.84      7.47 o 
  -2   8  25        9.94       12.55      5.51 o 
  -1   8  25        0.28        2.08      4.44 o 
   0   8  25        0.01       -3.29      4.91 o 
   1   8  25        3.80       21.93      7.99 o 
  -2   9  25        1.45        3.26      4.92 o 
  -1   9  25        3.39        8.63      5.53 o 
   0   9  25        0.57        5.71      5.33 o 
  -4   0  26       35.87       50.63     17.49 o 
  -2   0  26       44.67       48.75      7.86 o 
   0   0  26        0.98        9.06      9.33 o 
   2   0  26       24.05       29.04      8.50 o 
  -4   1  26        6.26        9.67      4.78 o 
  -3   1  26        0.39        0.27      4.17 o 
  -2   1  26       20.49       37.66      6.86 o 
  -1   1  26       10.20        8.55      7.14 o 
   0   1  26        3.41        0.80      7.32 o 
   1   1  26        2.25       11.66      5.86 o 
   2   1  26       31.63       47.61      6.69 o 
   3   1  26        0.82       -7.28      7.28 o 
  -4   2  26        2.48        4.15      4.50 o 
  -3   2  26        3.95        5.01      5.22 o 
  -2   2  26      106.97      127.32      8.94 o 
  -1   2  26       11.52       18.61      5.43 o 
   0   2  26        1.13        4.75      5.75 o 
   1   2  26        3.24        2.57      6.60 o 
   2   2  26        8.40       16.95      6.53 o 
   3   2  26        2.07        4.92      8.22 o 
  -4   3  26       25.70       39.16      6.79 o 
  -3   3  26       26.32       56.28      6.93 o 
  -2   3  26        6.79       14.36      5.46 o 
  -1   3  26        0.96       -1.59      4.65 o 
   0   3  26       23.80       22.36      6.84 o 
   1   3  26       11.25       10.10      6.16 o 
   2   3  26        5.48       -4.93     14.24 o 
  -4   4  26       11.48       14.27      5.64 o 
  -3   4  26       67.15       94.38      8.01 o 
  -2   4  26        0.28       -4.43      4.43 o 
  -1   4  26       17.07       15.55      5.07 o 
   0   4  26        1.54       -0.37      4.97 o 
   1   4  26        0.00       -5.02      5.02 o 
   2   4  26        0.32       -1.21      7.02 o 
  -3   5  26        0.02        0.39      5.17 o 
  -2   5  26        5.92        5.01      5.07 o 
  -1   5  26        1.62       -0.44      4.41 o 
   0   5  26        1.46        1.23      4.46 o 
   1   5  26        9.27       12.69     10.43 o 
   2   5  26        6.67       14.17      8.37 o 
  -3   6  26        9.27       14.87      5.88 o 
  -2   6  26        0.78        4.68      5.03 o 
  -1   6  26        5.60        9.79      4.66 o 
   0   6  26        0.02       -4.05      4.05 o 
   1   6  26       15.29       15.97      8.39 o 
   2   6  26        4.72       10.62      8.09 o 
  -2   7  26       10.79       10.79      5.43 o 
  -1   7  26       10.05       23.14      7.50 o 
   0   7  26        8.27       11.13      6.93 o 
   1   7  26        1.06        2.97      7.19 o 
  -2   8  26        0.14       -1.79     10.98 o 
  -1   8  26       14.53       22.88      6.17 o 
   0   8  26        0.08        2.36      5.57 o 
  -3   0  27        3.14       20.05      7.31 o 
  -1   0  27       12.12       35.65     11.63 o 
   1   0  27       37.24       37.82     12.00 o 
  -3   1  27        1.01       -1.27      5.12 o 
  -2   1  27        2.14        5.00      5.39 o 
  -1   1  27       49.22       68.21      9.94 o 
   0   1  27        0.14        1.38      6.54 o 
   1   1  27        0.11        3.57      5.48 o 
   2   1  27       26.51       39.34      7.59 o 
  -3   2  27        7.00        8.56      5.57 o 
  -2   2  27        4.27       16.90      5.81 o 
  -1   2  27       37.51       44.00      8.66 o 
   0   2  27        6.88       17.03      7.43 o 
   1   2  27        1.60        7.87      5.89 o 
   2   2  27       14.31       24.54      9.09 o 
  -3   3  27        5.65       -1.68      5.02 o 
  -2   3  27       32.77       49.06      7.09 o 
  -1   3  27        0.24        0.42      5.07 o 
   0   3  27        0.11        7.80      6.03 o 
   1   3  27        0.02        3.11      6.63 o 
   2   3  27        9.93       11.01      8.33 o 
  -3   4  27       16.38       21.33      5.99 o 
  -2   4  27        4.69        8.60      5.45 o 
  -1   4  27        0.62        0.16      4.91 o 
   0   4  27        0.58       -2.56      5.66 o 
   1   4  27       34.30       37.65      7.49 o 
  -2   5  27        2.71       -0.08      5.75 o 
  -1   5  27        0.13        5.76      5.18 o 
   0   5  27       18.20       25.80      6.83 o 
   1   5  27        0.01        7.33      7.61 o 
  -2   6  27        1.51        5.99      5.36 o 
  -1   6  27        1.35       -0.71      4.59 o 
   0   6  27        2.37        7.50      7.21 o 
  -2   0  28        5.09       13.45     11.56 o 
   0   0  28        1.98       -7.94      7.94 o 
  -3   1  28       20.10       21.50      6.21 o 
  -2   1  28        7.23       13.74      7.96 o 
  -1   1  28        7.29       20.40      8.05 o 
   0   1  28        2.34       -1.63      6.98 o 
   1   1  28        0.44        3.31      7.22 o 
  -2   2  28        1.44        2.28      5.16 o 
  -1   2  28       21.88       33.14      8.87 o 
   0   2  28        0.94       -1.45      6.75 o 
   1   2  28        0.12       -2.49      8.31 o 
  -2   3  28        7.66       22.08      6.17 o 
  -1   3  28        2.60       -3.07      6.68 o 
   0   3  28        8.15        1.12      7.07 o 
   1   3  28       44.27       55.57      8.26 o 
  -2   4  28       27.53       46.60      7.05 o 
  -1   4  28        0.04        1.88      5.31 o 
   0   4  28        0.82       12.00      7.36 o 
                                                 
